# Supplementary material for: An evolutionary and functional assessment of regulatory network motifs
Source: Genome Biol. 2005 Mar 24;6(4):R35. doi: 10.1186/gb-2005-6-4-r35 (PMC1088963; doi:10.1186/gb-2005-6-4-r35)
Supplement: Additional File 2 — The list of the motif instances found for the yeast Saccharomyces cerevisiae. Each line corresponds to a different realization and contains the most used non-ambiguous name of the involved genes, ordered according to their position in the motif. First column contains the motifs type according to Figure 1; columns 2 to 4 correspond respectively to the genes positions a, b and c as indicated in figure 1 [file gb-2005-6-4-r35-S2.xls]

## Sheet: realisations_listes.csv
	Position of the gene in the motif (code indicated in Figure 1)
Motif type	a	b	c
II.1
	PDR3
	MIG1
	SPT16
	ZAP1
	GZF3
	IME1
	DAL80
	RFX1
	CRZ1
	ROX1
II.2
	REB1	TOP1
	SWI5	PCL2
	UME6	IME1
	SWI4	CLN2
	SPT16	HTA1
	STE12	TEC1
	CBF1	MET28
	CBF1	MET4
	IME1	IME2
	SWI6	CLN2
	MET4	MET28
	SIN3	UME6
	GAL11	RPO21
	GAL4	GAL80
II.3
II.4
	GZF3	DAL80
III.1
	RAP1	PGK1	REB1
	RAP1	ENO1	REB1
	RAP1	CDC19	REB1
	YLR256W	CYC1	CYC8
	STE12	BAR1	YCL067C
	YCL066W	MF(ALPHA)2	YCL067C
	STE12	MF(ALPHA)2	YCL067C
	STE12	STE6	YCL067C
	YCL066W	MF(ALPHA)1	YCL067C
	STE12	MF(ALPHA)1	YCL067C
	STE12	STE2	YCL067C
	ROX1	CYC7	TUP1
	STE12	BAR1	TUP1
	YCL066W	STA1	TUP1
	ROX1	ANB1	TUP1
	YCL066W	MF(ALPHA)2	TUP1
	STE12	MF(ALPHA)2	TUP1
	STE12	STE6	TUP1
	YCL066W	MF(ALPHA)1	TUP1
	STE12	MF(ALPHA)1	TUP1
	RME1	IME1	TUP1
	STE12	STE2	TUP1
	YCL066W	WSC2	YCR097W
	YCL066W	STA1	YCR097W
	YCL066W	STA2	YCR097W
	INO2	INO1	UME6
	INO2	OPI3	UME6
	INO2	CHO1	UME6
	INO2	CHO2	UME6
	HSF1	HSP82	UME6
	MET4	MET16	GCN4
	DAL80	DAL2	GLN3
	DAL80	UGA1	GLN3
	DAL80	PUT2	GLN3
	GZF3	GAP1	GLN3
	DAL80	GAP1	GLN3
	DAL80	DUR3	GLN3
	DAL80	CAN1	GLN3
	DAL80	GDH1	GLN3
	DAL80	DUR1,2	GLN3
	DAL80	DAL4	GLN3
	DAL80	DAL7	GLN3
	DAL80	DAL3	GLN3
	DAL80	PUT4	GLN3
	DAL80	PUT1	GLN3
	PDR3	HXT11	PDR1
	PDR3	SNQ2	PDR1
	PDR3	FLR1	PDR1
	PDR3	PDR10	PDR1
	PDR3	PDR15	PDR1
	PDR3	PDR5	PDR1
	PDR3	YOR1	PDR1
	PDR3	HXT9	PDR1
	GAL4	GAL10	MIG1
	CAT8	FBP1	MIG1
	GAL4	GAL1	MIG1
	SWI4	CLN1	SPT16
	SWI6	CLN1	SPT16
	MIG1	SUC2	MIG2
	MIG1	GAL3	MIG2
	MIG1	REG2	MIG2
	MIG1	YFL054C	MIG2
	MIG1	FES1	MIG2
	MIG1	CAT8	MIG2
	MIG1	HXT3	MIG2
	MIG1	EMI2	MIG2
	MIG1	GAL10	MIG2
	GAL4	GAL10	MIG2
	MIG1	GAL4	MIG2
	MIG1	HAP4	MIG2
	MIG1	HXT1	MIG2
	MIG1	FPS1	MIG2
	MIG1	DOG2	MIG2
	MIG1	PDC1	MIG2
	MIG1	YKR075C	MIG2
	MIG1	FBP1	MIG2
	CAT8	FBP1	MIG2
	MIG1	YLR042C	MIG2
	MIG1	SWI5	MIG2
	MIG1	HXT4	MIG2
	MIG1	GAL1	MIG2
	GAL4	GAL1	MIG2
	MIG1	HXT2	MIG2
	MIG1	TPS1	MIG2
	MIG1	ENA1	MIG2
	MIG1	YEL070W	MIG2
	IME1	HOP1	RIM101
	ROX1	ERG11	YLR256W
	ROX1	HEM13	YLR256W
	ROX1	CYC7	YLR256W
	SWI5	CDC6	MCM1
	ACE2	CDC6	MCM1
	YCL067C	YCL066W	RAP1
	SWI1	ADH2	SIN3
	SWI1	INO1	SIN3
	SWI1	STA2	SIN3
III.2
	KGD2	KGD1	YBL021C
	IDH1	IDH2	RTG3
	FAS1	FAS2	REB1
	YCL066W	STE12	YCL067C
	STE5	STE4	YCL067C
	PDS1	ESP1	HCM1
	RNR1	RNR3	TUP1
	YCL066W	STE12	TUP1
	STE5	STE4	TUP1
	FAS1	FAS2	INO2
	SPO11	REC102	UME6
	SKI8	SPO11	UME6
	HOP1	RED1	UME6
	TPS2	YML100W	CAD1
	TPS2	TPS3	CAD1
	TPS1	TPS2	CAD1
	TPS1	YML100W	CAD1
	TPS1	TPS3	CAD1
	PHO81	PHO85	PHO4
	SSA1	SIS1	HSF1
	SSA1	HSP82	HSF1
	SWI4	SWI6	SPT16
	LPD1	KGD1	YGL237C
	KGD2	LPD1	YGL237C
	KGD2	KGD1	YGL237C
	FAR1	CLN1	STE12
	SSA1	HSP82	SKN7
	TPS1	TPS2	MSN4
	LPD1	KGD1	HAP4
	KGD2	LPD1	HAP4
	KGD2	KGD1	HAP4
	TPS1	TPS2	MSN2
	CDC47	CDC46	MCM1
	CDC28	SWI5	MCM1
	CDC28	CLB1	MCM1
	CDC28	FAR1	MCM1
	CDC28	CDC6	MCM1
	CDC28	ACE2	MCM1
	CDC28	CLB2	MCM1
	SWI4	CLB2	MCM1
	CLN3	CDC28	MCM1
	CLN3	FAR1	MCM1
	IDH1	IDH2	RTG1
	FAS1	FAS2	INO4
	PEX5	POX1	PIP2
	PEX5	CAT2	PIP2
	ECI1	DCI1	PIP2
	HIS4	PDC1	GCR1
III.3
	CYC8	TUP1	STA1
	TUP1	CYC8	STA1
	CYC8	NRG1	STA1
	NRG1	CYC8	STA1
	SNF5	SNF6	STA2
	SNF6	SNF5	STA2
	SNF5	SNF2	STA2
	SNF2	SNF5	STA2
	SNF5	SWI1	STA2
	SWI1	SNF5	STA2
	HSF1	SKN7	SSA1
	SKN7	HSF1	SSA1
	RAP1	GCR1	CDC19
	GCR1	RAP1	CDC19
	PHO2	BAS1	ADE1
	BAS1	PHO2	ADE1
	SNF5	SNF6	PHO11
	SNF6	SNF5	PHO11
	SNF5	SNF2	PHO11
	SNF2	SNF5	PHO11
	YBL021C	YGL237C	PET9
	YGL237C	YBL021C	PET9
	NGG1	ADA2	RTG3
	ADA2	NGG1	RTG3
	GAL11	GAL4	GAL7
	GAL4	GAL11	GAL7
	SWI3	SNF2	GAL10
	SNF2	SWI3	GAL10
	GAL11	GAL4	GAL10
	GAL4	GAL11	GAL10
	SWI3	SNF2	GAL1
	SNF2	SWI3	GAL1
	GAL11	GAL4	GAL1
	GAL4	GAL11	GAL1
	ROX3	PGD1	GAL1
	PGD1	ROX3	GAL1
	ROX3	GAL11	GAL1
	GAL11	ROX3	GAL1
	PGD1	GAL11	GAL1
	GAL11	PGD1	GAL1
	INO2	INO4	PHO5
	INO4	INO2	PHO5
	PHO4	INO4	PHO5
	INO4	PHO4	PHO5
	PHO2	PHO4	PHO5
	PHO4	PHO2	PHO5
	SNF5	SNF6	PHO5
	SNF6	SNF5	PHO5
	SNF5	SNF2	PHO5
	SNF2	SNF5	PHO5
	DAL81	DAL82	DUR1,2
	DAL82	DAL81	DUR1,2
	PHO2	BAS1	HIS7
	BAS1	PHO2	HIS7
	RAP1	GCR1	HIS4
	GCR1	RAP1	HIS4
	PHO2	BAS1	HIS4
	BAS1	PHO2	HIS4
	RTG3	RTG1	CIT2
	RTG1	RTG3	CIT2
	RAP1	GCR1	PGK1
	GCR1	RAP1	PGK1
	MBP1	SWI6	CDC9
	SWI6	MBP1	CDC9
	YBL021C	YGL237C	HEM3
	YGL237C	YBL021C	HEM3
	YBL021C	YGL237C	PTP1
	YGL237C	YBL021C	PTP1
	YBL021C	YGL237C	KGD2
	YGL237C	YBL021C	KGD2
	CYC8	TUP1	SUP35
	TUP1	CYC8	SUP35
	YBL021C	YGL237C	HEM1
	YGL237C	YBL021C	HEM1
	PHO2	BAS1	ADE8
	BAS1	PHO2	ADE8
	STE12	MCM1	MFA1
	MCM1	STE12	MFA1
	INO2	INO4	ITR1
	INO4	INO2	ITR1
	INO2	INO4	CHO1
	INO4	INO2	CHO1
	ARG81	ARG80	ARG5,6
	ARG80	ARG81	ARG5,6
	ARG81	MCM1	ARG5,6
	MCM1	ARG81	ARG5,6
	ARG80	MCM1	ARG5,6
	MCM1	ARG80	ARG5,6
	TUP1	SIN3	STE2
	SIN3	TUP1	STE2
	STE12	MCM1	STE2
	MCM1	STE12	STE2
	INO2	INO4	HNM1
	INO4	INO2	HNM1
	YCL066W	STE12	MF(ALPHA)2
	STE12	YCL066W	MF(ALPHA)2
	YCL066W	MCM1	MF(ALPHA)2
	MCM1	YCL066W	MF(ALPHA)2
	STE12	MCM1	MF(ALPHA)2
	MCM1	STE12	MF(ALPHA)2
	YBL021C	YGL237C	COX4
	YGL237C	YBL021C	COX4
	PHO2	BAS1	ADE5,7
	BAS1	PHO2	ADE5,7
	TUP1	SIN3	RME1
	SIN3	TUP1	RME1
	YBL021C	YGL237C	SPR3
	YGL237C	YBL021C	SPR3
	PHO2	BAS1	ADE6
	BAS1	PHO2	ADE6
	MBP1	SWI6	CLB6
	SWI6	MBP1	CLB6
	INO2	INO4	CHO2
	INO4	INO2	CHO2
	PHO2	BAS1	ADE3
	BAS1	PHO2	ADE3
	RAP1	GCR1	ENO1
	GCR1	RAP1	ENO1
	DAL81	DAL82	DUR3
	DAL82	DAL81	DUR3
	YBL021C	YGL237C	SOD2
	YGL237C	YBL021C	SOD2
	YBL021C	HAP5	SOD2
	HAP5	YBL021C	SOD2
	HAP4	HAP5	SOD2
	HAP5	HAP4	SOD2
	YGL237C	HAP5	SOD2
	HAP5	YGL237C	SOD2
	YBL021C	YGL237C	COX6
	YGL237C	YBL021C	COX6
	RAP1	GCR1	ENO2
	GCR1	RAP1	ENO2
	SNF5	SNF6	BAR1
	SNF6	SNF5	BAR1
	TUP1	SIN3	BAR1
	SIN3	TUP1	BAR1
	STE12	MCM1	BAR1
	MCM1	STE12	BAR1
	YBL021C	YGL237C	KGD1
	YGL237C	YBL021C	KGD1
	SWI3	SNF2	SUC2
	SNF2	SWI3	SUC2
	NGG1	ADA2	SUC2
	ADA2	NGG1	SUC2
	CYC8	TUP1	SUC2
	TUP1	CYC8	SUC2
	CYC8	MIG1	SUC2
	MIG1	CYC8	SUC2
	SNF5	SNF6	SUC2
	SNF6	SNF5	SUC2
	SNF5	SWI3	SUC2
	SWI3	SNF5	SUC2
	SNF5	SNF2	SUC2
	SNF2	SNF5	SUC2
	SNF5	SWI1	SUC2
	SWI1	SNF5	SUC2
	DAL81	DAL82	DAL1
	DAL82	DAL81	DAL1
	DAL81	DAL82	DAL4
	DAL82	DAL81	DAL4
	DAL81	DAL82	DAL2
	DAL82	DAL81	DAL2
	DAL81	DAL82	DAL7
	DAL82	DAL81	DAL7
	ARG81	ARG80	ARG3
	ARG80	ARG81	ARG3
	INO2	INO4	INO1
	INO4	INO2	INO1
	SWI3	SNF2	INO1
	SNF2	SWI3	INO1
	NGG1	ADA2	INO1
	ADA2	NGG1	INO1
	STE12	MCM1	FAR1
	MCM1	STE12	FAR1
	YBL021C	YGL237C	QCR8
	YGL237C	YBL021C	QCR8
	YBL021C	YGL237C	CYC1
	YGL237C	YBL021C	CYC1
	CYC8	TUP1	CYC1
	TUP1	CYC8	CYC1
	INO2	INO4	OPI3
	INO4	INO2	OPI3
	CYC8	TUP1	IME1
	TUP1	CYC8	IME1
	YBL021C	YGL237C	SDH3
	YGL237C	YBL021C	SDH3
	YBL021C	YGL237C	YKL148C
	YGL237C	YBL021C	YKL148C
	YCL066W	STE12	STE3
	STE12	YCL066W	STE3
	YCL066W	MCM1	STE3
	MCM1	YCL066W	STE3
	STE12	MCM1	STE3
	MCM1	STE12	STE3
	INO2	INO4	FAS1
	INO4	INO2	FAS1
	TUP1	SIN3	STE6
	SIN3	TUP1	STE6
	STE12	MCM1	STE6
	MCM1	STE12	STE6
	INO2	INO4	CKI1
	INO4	INO2	CKI1
	SWI4	SWI6	CTS1
	SWI6	SWI4	CTS1
	RTG3	RTG1	ACO1
	RTG1	RTG3	ACO1
	PHO2	BAS1	ADE13
	BAS1	PHO2	ADE13
	ARG81	ARG80	CAR2
	ARG80	ARG81	CAR2
	UME6	ARG81	CAR2
	ARG81	UME6	CAR2
	UME6	ARG80	CAR2
	ARG80	UME6	CAR2
	CYC8	TUP1	HUG1
	TUP1	CYC8	HUG1
	YBL021C	YGL237C	RPM2
	YGL237C	YBL021C	RPM2
	PHO2	BAS1	ADE17
	BAS1	PHO2	ADE17
	SWI4	SWI6	CLN1
	SWI6	SWI4	CLN1
	MBP1	SWI6	CLN1
	SWI6	MBP1	CLN1
	PHO2	BAS1	ADE4
	BAS1	PHO2	ADE4
	SWI3	SNF2	ADH2
	SNF2	SWI3	ADH2
	RTG3	RTG1	IDH1
	RTG1	RTG3	IDH1
	MBP1	SWI6	POL1
	SWI6	MBP1	POL1
	STE12	MCM1	MFA2
	MCM1	STE12	MFA2
	PHO2	BAS1	ADE12
	BAS1	PHO2	ADE12
	SWI4	SWI6	PCL1
	SWI6	SWI4	PCL1
	RTG3	RTG1	CIT1
	RTG1	RTG3	CIT1
	YBL021C	YGL237C	CIT1
	YGL237C	YBL021C	CIT1
	INO2	INO4	ACC1
	INO4	INO2	ACC1
	ARG81	ARG80	ARG1
	ARG80	ARG81	ARG1
	SWI3	SNF2	ADH1
	SNF2	SWI3	ADH1
	RAP1	GCR1	ADH1
	GCR1	RAP1	ADH1
	ARG81	ARG80	ARG8
	ARG80	ARG81	ARG8
	YBL021C	YGL237C	CYT1
	YGL237C	YBL021C	CYT1
	MBP1	SWI6	CDC21
	SWI6	MBP1	CDC21
	PHO2	BAS1	ADE2
	BAS1	PHO2	ADE2
	RTG3	RTG1	IDH2
	RTG1	RTG3	IDH2
	YBL021C	YGL237C	GDH1
	YGL237C	YBL021C	GDH1
	ARG81	ARG80	CAR1
	ARG80	ARG81	CAR1
	ARG81	MCM1	CAR1
	MCM1	ARG81	CAR1
	ARG80	MCM1	CAR1
	MCM1	ARG80	CAR1
	UME6	ARG81	CAR1
	ARG81	UME6	CAR1
	UME6	ARG80	CAR1
	ARG80	UME6	CAR1
	YCL066W	STE12	MF(ALPHA)1
	STE12	YCL066W	MF(ALPHA)1
	YCL066W	MCM1	MF(ALPHA)1
	MCM1	YCL066W	MF(ALPHA)1
	STE12	MCM1	MF(ALPHA)1
	MCM1	STE12	MF(ALPHA)1
	INO2	INO4	FAS2
	INO4	INO2	FAS2
	HSF1	SKN7	HSP82
	SKN7	HSF1	HSP82
	PAF1	SPT16	CLN2
	SPT16	PAF1	CLN2
	MBP1	SWI6	CLB5
	SWI6	MBP1	CLB5
	YBL021C	YGL237C	QCR2
	YGL237C	YBL021C	QCR2
III.4
	SWI4	CLN2	SPT16
	SWI6	CLN2	SPT16
	IME1	IME2	RIM101
III.5
	UME6	IME1	SPS2
	SIN3	UME6	RME1
	SIN3	UME6	SPO11
	UME6	IME1	SPO11
	SIN3	UME6	SPO13
	UME6	IME1	SPO13
	SIN3	UME6	BAR1
	SIN3	UME6	HOP1
	UME6	IME1	HOP1
	SIN3	UME6	IME2
	SIN3	UME6	INO1
	CBF1	MET28	MET3
	CBF1	MET4	MET3
	MET4	MET28	MET3
	MET4	MET28	MET14
	CBF1	MET4	MET17
	UME6	IME1	REC114
	UME6	IME1	MER1
	CBF1	MET4	MET2
	STE12	TEC1	RTS2
	CBF1	MET28	MET16
	CBF1	MET4	MET16
	MET4	MET28	MET16
III.6
III.7
	CBF1	MET4	MET28
III.8
	SNF5	SWI3	SNF2
	HIR1	SWI3	SNF2
	TPS1	TPS2	YML100W
	TPS1	TPS2	TPS3
	REB1	RFX1	MOT1
	NGG1	ADA2	GCN4
	CDC28	FAR1	CLN1
	CDC28	FAR1	CLN2
	CLN3	CDC28	FAR1
	CDC28	PHO2	SWI5
	KGD2	LPD1	KGD1
	HIR1	SNF5	SWI3
	HIR1	SNF5	SNF2
	YBL021C	YGL237C	HAP5
	UME6	ARG81	ARG80
	ARG81	ARG80	MCM1
	CCR4	CDC39	POP2
	ROX3	PGD1	GAL11
	YCL066W	STE12	MCM1
	RTG3	RTG1	INO4
undef
