# Supplementary material for: An evolutionary and functional assessment of regulatory network motifs
Source: Genome Biol. 2005 Mar 24;6(4):R35. doi: 10.1186/gb-2005-6-4-r35 (PMC1088963; doi:10.1186/gb-2005-6-4-r35)
Supplement: Additional File 3 — The Excel file contains the list of genes found in motif realizations with their biological functions as given by the MIPS database using the FunCat ontology, and different statistics on function occurrences and distribution. The data is presented in three sheets with different viewpoints: First sheet, "Functions by genes": gives a list of all genes found in motifs instances with standard, main and alternative names, motifs and positions within motifs where these genes are found (according to types and positions as defined in Figure 1), and finally biological functions. Second sheet, "Functions by positions": gives motifs and positions within motifs grouped according to functions. For each represented function in FunCat, the first three columns indicate the number, the fraction and the names of the genes found in motifs instances having this function. The following columns indicate the details for each motif type with: the number of genes involved in the given motif with the given function, the fraction of all genes within motifs having this position and this function, the fraction of genes for this function that are at this position, and the fraction of genes at this position having this function. Third sheet, "Genes by positions": gives standard and main name of genes found at each position [file gb-2005-6-4-r35-S3.xls]

## Sheet: Functions by genes
Standard name	Name	Subnames	Positions	FunCat annotations (MIPS)
STA1	STA1	DEX2, MAL5	III.1b, III.3c
STA2	STA2		III.1b, III.3c
YAL005C	SSA1	YAL005C, YG100	III.2a, III.3c	14 PROTEIN FATE (folding, modification, destination), 14.01 protein folding and stabilization, 14.04 protein targeting, sorting and translocation, 20 CELLULAR TRANSPORT, TRANSPORT FACILITATION AND TRANSPORT ROUTES, 20.09 transport routes, 20.09.01 nuclear transport, 32 CELL RESCUE, DEFENSE AND VIRULENCE, 32.01 stress response, 70 SUBCELLULAR LOCALIZATION, 70.03 cytoplasm, 70.10 nucleus
YAL021C	CCR4	FUN27, NUT21, YAL021C	III.8a	01 METABOLISM, 01.01 amino acid metabolism, 01.01.13 regulation of amino acid metabolism, 01.05 C-compound and carbohydrate metabolism, 01.05.04 regulation of C-compound and carbohydrate utilization, 11 TRANSCRIPTION, 11.02 RNA synthesis, 11.02.03 mRNA synthesis, 11.02.03.04 transcriptional control, 70 SUBCELLULAR LOCALIZATION, 70.03 cytoplasm, 70.10 nucleus, 70.10.06 nuclear matrix
YAL038W	CDC19	PYK1, YAL038W	III.1b, III.3c	01 METABOLISM, 01.05 C-compound and carbohydrate metabolism, 01.05.01 C-compound and carbohydrate utilization, 02 ENERGY, 02.01 glycolysis and gluconeogenesis, 70 SUBCELLULAR LOCALIZATION, 70.03 cytoplasm
YAL040C	CLN3	DAF1, FUN10, WHI1, YAL040C	III.2a, III.8a	10 CELL CYCLE AND DNA PROCESSING, 10.01 DNA processing, 10.01.03 DNA synthesis and replication, 10.03 cell cycle, 10.03.01 mitotic cell cycle and cell cycle control, 32 CELL RESCUE, DEFENSE AND VIRULENCE, 32.01 stress response, 40 CELL FATE, 40.01 cell growth / morphogenesis, 43 CELL TYPE DIFFERENTIATION, 43.01 fungal/microorganismic cell type differentiation, 43.01.03 fungal and other eukaryotic…
YAR015W	ADE1	YAR015W	III.3c	01 METABOLISM, 01.03 nucleotide metabolism, 01.03.01 purine nucleotide metabolism, 70 SUBCELLULAR LOCALIZATION, 70.03 cytoplasm, 70.10 nucleus
YAR071W	PHO11	YAR071W	III.3c	01 METABOLISM, 01.04 phosphate metabolism, 01.04.01 phosphate utilization, 70 SUBCELLULAR LOCALIZATION, 70.25 vacuole or lysosome, 70.27 extracellular / secretion proteins
YBL005W	PDR3	AMY2, TPE2, YBL005W	II.1a, III.1a	11 TRANSCRIPTION, 11.02 RNA synthesis, 11.02.03 mRNA synthesis, 11.02.03.04 transcriptional control, 32 CELL RESCUE, DEFENSE AND VIRULENCE, 32.07 detoxification, 70 SUBCELLULAR LOCALIZATION, 70.03 cytoplasm, 70.10 nucleus
YBL008W	HIR1	YBL008W	III.8a	10 CELL CYCLE AND DNA PROCESSING, 10.03 cell cycle, 10.03.04 nuclear and chromosomal cycle, 10.03.04.01 centromere/kinetochore complex maturation, 11 TRANSCRIPTION, 11.02 RNA synthesis, 11.02.03 mRNA synthesis, 11.02.03.04 transcriptional control, 70 SUBCELLULAR LOCALIZATION, 70.03 cytoplasm, 70.10 nucleus, 70.10.04 centromere / kinetochore, 70.10.06 nuclear matrix
YBL021C	YBL021C		III.2c, III.3a, III.3b, III.8a	11 TRANSCRIPTION, 11.02 RNA synthesis, 11.02.03 mRNA synthesis, 11.02.03.04 transcriptional control, 70 SUBCELLULAR LOCALIZATION, 70.03 cytoplasm, 70.10 nucleus, 70.10.06 nuclear matrix
YBL030C	PET9	AAC2, ANC2, OP1, YBL030C	III.3c	20 CELLULAR TRANSPORT, TRANSPORT FACILITATION AND TRANSPORT ROUTES, 20.01 transported compounds (substrates), 20.01.17 nucleotide transport, 20.09 transport routes, 20.09.04 mitochondrial transport, 70 SUBCELLULAR LOCALIZATION, 70.16 mitochondrion, 70.16.05 mitochondrial inner membrane
YBL093C	ROX3	NUT3, SSN7, YBL093C	III.3a, III.3b, III.8a	11 TRANSCRIPTION, 11.02 RNA synthesis, 11.02.03 mRNA synthesis, 11.02.03.04 transcriptional control, 32 CELL RESCUE, DEFENSE AND VIRULENCE, 32.01 stress response, 70 SUBCELLULAR LOCALIZATION, 70.03 cytoplasm, 70.10 nucleus, 70.10.06 nuclear matrix
YBL103C	RTG3	YBL103C	III.2c, III.3a, III.3b, III.3c, III.8a	01 METABOLISM, 01.05 C-compound and carbohydrate metabolism, 01.05.04 regulation of C-compound and carbohydrate utilization, 11 TRANSCRIPTION, 11.02 RNA synthesis, 11.02.03 mRNA synthesis, 11.02.03.04 transcriptional control, 70 SUBCELLULAR LOCALIZATION, 70.03 cytoplasm, 70.10 nucleus, 70.10.06 nuclear matrix
YBR008C	FLR1	YBR008C	III.1b	20 CELLULAR TRANSPORT, TRANSPORT FACILITATION AND TRANSPORT ROUTES, 20.01 transported compounds (substrates), 20.01.27 drug transport, 32 CELL RESCUE, DEFENSE AND VIRULENCE, 32.07 detoxification, 70 SUBCELLULAR LOCALIZATION, 70.25 vacuole or lysosome
YBR018C	GAL7	YBR018C	III.3c	01 METABOLISM, 01.05 C-compound and carbohydrate metabolism, 01.05.01 C-compound and carbohydrate utilization, 70 SUBCELLULAR LOCALIZATION, 70.03 cytoplasm
YBR019C	GAL10	YBR019C	III.1b, III.3c	01 METABOLISM, 01.05 C-compound and carbohydrate metabolism, 01.05.01 C-compound and carbohydrate utilization, 70 SUBCELLULAR LOCALIZATION, 70.03 cytoplasm
YBR020W	GAL1	YBR020W	III.1b, III.3c	01 METABOLISM, 01.05 C-compound and carbohydrate metabolism, 01.05.01 C-compound and carbohydrate utilization, 11 TRANSCRIPTION, 11.02 RNA synthesis, 11.02.03 mRNA synthesis, 11.02.03.04 transcriptional control, 70 SUBCELLULAR LOCALIZATION, 70.03 cytoplasm
YBR049C	REB1	GRF2, YBR049C	II.2a, III.1c, III.2c, III.8a	11 TRANSCRIPTION, 11.02 RNA synthesis, 11.02.01 rRNA synthesis, 11.02.03 mRNA synthesis, 11.02.03.04 transcriptional control, 70 SUBCELLULAR LOCALIZATION, 70.10 nucleus, 70.10.06 nuclear matrix
YBR050C	REG2	YBR050C	III.1b	01 METABOLISM, 01.05 C-compound and carbohydrate metabolism, 01.05.04 regulation of C-compound and carbohydrate utilization, 70 SUBCELLULAR LOCALIZATION, 70.10 nucleus
YBR083W	TEC1	YBR083W	II.2b, III.5b	11 TRANSCRIPTION, 11.02 RNA synthesis, 11.02.03 mRNA synthesis, 11.02.03.04 transcriptional control, 43 CELL TYPE DIFFERENTIATION, 43.01 fungal/microorganismic cell type differentiation, 43.01.03 fungal and other eukaryotic cell type differentiation, 43.01.03.05 budding, cell polarity and filament formation, 70 SUBCELLULAR LOCALIZATION, 70.03 cytoplasm, 70.10 nucleus, 70.10.06 nuclear matrix
YBR093C	PHO5	YBR093C	III.3c	01 METABOLISM, 01.04 phosphate metabolism, 01.04.01 phosphate utilization, 01.07 metabolism of vitamins, cofactors, and prosthetic groups, 01.07.04 utilization of vitamins, cofactors, and prosthetic groups, 70 SUBCELLULAR LOCALIZATION, 70.01 cell wall, 70.25 vacuole or lysosome, 70.27 extracellular / secretion proteins
YBR101C	FES1	YBR101C	III.1b	18 PROTEIN ACTIVITY REGULATION, 18.02 target of regulation, 18.02.01 enzymatic activity regulation / enzyme regulator, 70 SUBCELLULAR LOCALIZATION, 70.03 cytoplasm
YBR112C	CYC8	CRT8, SSN6, YBR112C	III.1c, III.3a, III.3b	11 TRANSCRIPTION, 11.02 RNA synthesis, 11.02.03 mRNA synthesis, 11.02.03.04 transcriptional control, 70 SUBCELLULAR LOCALIZATION, 70.10 nucleus, 70.10.06 nuclear matrix
YBR126C	TPS1	BYP1, CIF1, FDP1, GGS1, GLC6, TSS1, YBR126C	III.1b, III.2a, III.8a	01 METABOLISM, 01.05 C-compound and carbohydrate metabolism, 01.05.01 C-compound and carbohydrate utilization, 01.05.04 regulation of C-compound and carbohydrate utilization, 02 ENERGY, 02.19 metabolism of energy reserves (e.g. glycogen, trehalose), 32 CELL RESCUE, DEFENSE AND VIRULENCE, 32.01 stress response, 70 SUBCELLULAR LOCALIZATION, 70.03 cytoplasm
YBR160W	CDC28	CDK1, HSL5, SRM5, YBR160W	III.2a, III.2b, III.8a, III.8b	10 CELL CYCLE AND DNA PROCESSING, 10.01 DNA processing, 10.01.03 DNA synthesis and replication, 10.03 cell cycle, 10.03.01 mitotic cell cycle and cell cycle control, 40 CELL FATE, 40.01 cell growth / morphogenesis, 43 CELL TYPE DIFFERENTIATION, 43.01 fungal/microorganismic cell type differentiation, 43.01.03 fungal and other eukaryotic cell type differentiation, 43.01.03.05 budding, cell polarity…
YBR202W	CDC47	MCM7, YBR202W	III.2a	10 CELL CYCLE AND DNA PROCESSING, 10.01 DNA processing, 10.01.03 DNA synthesis and replication, 10.03 cell cycle, 10.03.01 mitotic cell cycle and cell cycle control, 70 SUBCELLULAR LOCALIZATION, 70.03 cytoplasm, 70.10 nucleus
YBR208C	DUR1,2	DUR80, YBR208C	III.1b, III.3c	01 METABOLISM, 01.01 amino acid metabolism, 01.02 nitrogen and sulfur metabolism, 01.02.01 nitrogen and sulfur utilization, 01.03 nucleotide metabolism, 01.03.01 purine nucleotide metabolism, 70 SUBCELLULAR LOCALIZATION, 70.03 cytoplasm
YBR248C	HIS7	YBR248C	III.3c	01 METABOLISM, 01.01 amino acid metabolism, 70 SUBCELLULAR LOCALIZATION, 70.03 cytoplasm, 70.10 nucleus
YBR279W	PAF1	YBR279W	III.3a, III.3b	11 TRANSCRIPTION, 11.02 RNA synthesis, 11.02.03 mRNA synthesis, 11.02.03.04 transcriptional control, 70 SUBCELLULAR LOCALIZATION, 70.10 nucleus
YBR289W	SNF5	HAF4, SWI10, TYE4, YBR289W	III.3a, III.3b, III.8a, III.8b	01 METABOLISM, 01.05 C-compound and carbohydrate metabolism, 01.05.04 regulation of C-compound and carbohydrate utilization, 11 TRANSCRIPTION, 11.02 RNA synthesis, 11.02.03 mRNA synthesis, 11.02.03.04 transcriptional control, 34 INTERACTION WITH THE CELLULAR ENVIRONMENT, 34.11 cellular sensing and response, 34.11.03 chemoperception and response, 34.11.03.07 pheromone response, mating-type determi…
YCL030C	HIS4	YCL030C	III.2a, III.3c	01 METABOLISM, 01.01 amino acid metabolism, 70 SUBCELLULAR LOCALIZATION, 70.03 cytoplasm
YCL066W	YCL066W		III.1a, III.1b, III.2a, III.3a, III.3b, III.8a	11 TRANSCRIPTION, 11.02 RNA synthesis, 11.02.03 mRNA synthesis, 11.02.03.04 transcriptional control, 34 INTERACTION WITH THE CELLULAR ENVIRONMENT, 34.11 cellular sensing and response, 34.11.03 chemoperception and response, 34.11.03.07 pheromone response, mating-type determination, sex-specific proteins, 70 SUBCELLULAR LOCALIZATION, 70.10 nucleus
YCL067C	YCL067C		III.1a, III.1c, III.2c	34 INTERACTION WITH THE CELLULAR ENVIRONMENT, 34.11 cellular sensing and response, 34.11.03 chemoperception and response, 34.11.03.07 pheromone response, mating-type determination, sex-specific proteins, 70 SUBCELLULAR LOCALIZATION, 70.10 nucleus
YCR005C	CIT2	YCR005C	III.3c	01 METABOLISM, 01.01 amino acid metabolism, 01.01.03 assimilation of ammonia, metabolism of the glutamate group, 01.01.03.02 metabolism of glutamate, 01.01.03.02.01 biosynthesis of glutamate, 02 ENERGY, 02.04 glyoxylate cycle, 70 SUBCELLULAR LOCALIZATION, 70.03 cytoplasm, 70.16 mitochondrion, 70.19 peroxisome
YCR012W	PGK1	YCR012W	III.1b, III.3c	01 METABOLISM, 01.05 C-compound and carbohydrate metabolism, 01.05.01 C-compound and carbohydrate utilization, 02 ENERGY, 02.01 glycolysis and gluconeogenesis, 70 SUBCELLULAR LOCALIZATION, 70.03 cytoplasm, 70.10 nucleus
YCR065W	HCM1	YCR065W	III.2c	11 TRANSCRIPTION, 11.02 RNA synthesis, 11.02.03 mRNA synthesis, 11.02.03.04 transcriptional control, 70 SUBCELLULAR LOCALIZATION, 70.03 cytoplasm, 70.10 nucleus
YCR084C	TUP1	AAR1, AER2, AMM1, CRT4, CYC9, FLK1, ROX4, SFL2, UMR7, YCR084C	III.1c, III.2c, III.3a, III.3b	11 TRANSCRIPTION, 11.02 RNA synthesis, 11.02.03 mRNA synthesis, 11.02.03.04 transcriptional control, 70 SUBCELLULAR LOCALIZATION, 70.10 nucleus
YCR093W	CDC39	NOT1, ROS1, SMD6, YCR093W	III.8b	11 TRANSCRIPTION, 11.02 RNA synthesis, 11.02.03 mRNA synthesis, 11.02.03.04 transcriptional control, 43 CELL TYPE DIFFERENTIATION, 43.01 fungal/microorganismic cell type differentiation, 43.01.03 fungal and other eukaryotic cell type differentiation, 43.01.03.05 budding, cell polarity and filament formation, 70 SUBCELLULAR LOCALIZATION, 70.03 cytoplasm, 70.10 nucleus
YCR097W	YCR097W	YCR097WB	III.1c	34 INTERACTION WITH THE CELLULAR ENVIRONMENT, 34.11 cellular sensing and response, 34.11.03 chemoperception and response, 34.11.03.07 pheromone response, mating-type determination, sex-specific proteins, 70 SUBCELLULAR LOCALIZATION, 70.10 nucleus
YDL056W	MBP1	YDL056W	III.3a, III.3b	10 CELL CYCLE AND DNA PROCESSING, 10.03 cell cycle, 10.03.01 mitotic cell cycle and cell cycle control, 11 TRANSCRIPTION, 11.02 RNA synthesis, 11.02.03 mRNA synthesis, 11.02.03.04 transcriptional control, 70 SUBCELLULAR LOCALIZATION, 70.10 nucleus
YDL106C	PHO2	BAS2, GRF10, YDL106C	III.3a, III.3b, III.8b	01 METABOLISM, 01.01 amino acid metabolism, 01.01.09 metabolism of the cysteine - aromatic group, 01.01.09.07 metabolism of histidine, 01.01.09.07.01 biosynthesis of histidine, 01.03 nucleotide metabolism, 01.03.01 purine nucleotide metabolism, 01.03.13 regulation of nucleotide metabolism, 01.04 phosphate metabolism, 01.04.04 regulation of phosphate utilization, 11 TRANSCRIPTION, 11.02 RNA synthe…
YDL127W	PCL2	CLN4, YDL127W	II.2b	10 CELL CYCLE AND DNA PROCESSING, 10.03 cell cycle, 10.03.01 mitotic cell cycle and cell cycle control
YDL140C	RPO21	RPB1, RPB220, SUA8, YDL140C	II.2b	11 TRANSCRIPTION, 11.02 RNA synthesis, 11.02.03 mRNA synthesis, 11.02.03.01 general transcription activities, 70 SUBCELLULAR LOCALIZATION, 70.10 nucleus, 70.16 mitochondrion
YDL164C	CDC9	MMS8, YDL164C	III.3c	10 CELL CYCLE AND DNA PROCESSING, 10.01 DNA processing, 10.01.03 DNA synthesis and replication, 10.01.05 DNA recombination and DNA repair, 10.01.05.01 DNA repair, 70 SUBCELLULAR LOCALIZATION, 70.03 cytoplasm, 70.10 nucleus, 70.16 mitochondrion
YDL205C	HEM3	YDL205C	III.3c	01 METABOLISM, 01.07 metabolism of vitamins, cofactors, and prosthetic groups, 01.07.01 biosynthesis of vitamins, cofactors, and prosthetic groups, 01.20 secondary metabolism, 01.20.19 biosynthesis of secondary products derived from glycine, L-serine and L-alanine, 01.20.19.01 biosynthesis of porphyrins, 70 SUBCELLULAR LOCALIZATION, 70.03 cytoplasm, 70.10 nucleus
YDL230W	PTP1	YDL230W	III.3c	30 CELLULAR COMMUNICATION/SIGNAL TRANSDUCTION MECHANISM, 30.01 intracellular signalling, 30.01.01 unspecified signal transduction, 70 SUBCELLULAR LOCALIZATION, 70.03 cytoplasm, 70.16 mitochondrion
YDR009W	GAL3	YDR009W	III.1b	01 METABOLISM, 01.05 C-compound and carbohydrate metabolism, 01.05.04 regulation of C-compound and carbohydrate utilization, 11 TRANSCRIPTION, 11.02 RNA synthesis, 11.02.03 mRNA synthesis, 11.02.03.04 transcriptional control, 70 SUBCELLULAR LOCALIZATION, 70.03 cytoplasm, 70.10 nucleus
YDR011W	SNQ2	YDR011W	III.1b	20 CELLULAR TRANSPORT, TRANSPORT FACILITATION AND TRANSPORT ROUTES, 20.01 transported compounds (substrates), 20.01.01 ion transport, 20.01.01.01 cation transport (Na, K, Ca , NH4, etc.), 20.01.13 lipid transport, 20.03 transport facilitation, 20.03.25 ABC transporters, 32 CELL RESCUE, DEFENSE AND VIRULENCE, 32.07 detoxification, 34 INTERACTION WITH THE CELLULAR ENVIRONMENT, 34.01 ionic homeostas…
YDR040C	ENA1	HOR6, PMR2, YDR040C	III.1b	20 CELLULAR TRANSPORT, TRANSPORT FACILITATION AND TRANSPORT ROUTES, 20.03 transport facilitation, 20.03.22 transport ATPases, 20.09 transport routes, 34 INTERACTION WITH THE CELLULAR ENVIRONMENT, 34.01 ionic homeostasis, 34.01.01 homeostasis of cations, 70 SUBCELLULAR LOCALIZATION, 70.07 endoplasmic reticulum
YDR043C	NRG1	YDR043C	III.3a, III.3b	01 METABOLISM, 01.05 C-compound and carbohydrate metabolism, 01.05.04 regulation of C-compound and carbohydrate utilization, 11 TRANSCRIPTION, 11.02 RNA synthesis, 11.02.03 mRNA synthesis, 11.02.03.04 transcriptional control, 70 SUBCELLULAR LOCALIZATION, 70.03 cytoplasm, 70.10 nucleus
YDR044W	HEM13	YDR044W	III.1b	01 METABOLISM, 01.07 metabolism of vitamins, cofactors, and prosthetic groups, 01.07.01 biosynthesis of vitamins, cofactors, and prosthetic groups, 70 SUBCELLULAR LOCALIZATION, 70.03 cytoplasm, 70.10 nucleus
YDR074W	TPS2	HOG2, PFK3, YDR074W	III.2a, III.2b, III.8b	01 METABOLISM, 01.05 C-compound and carbohydrate metabolism, 01.05.01 C-compound and carbohydrate utilization, 02 ENERGY, 02.19 metabolism of energy reserves (e.g. glycogen, trehalose), 32 CELL RESCUE, DEFENSE AND VIRULENCE, 32.01 stress response, 70 SUBCELLULAR LOCALIZATION, 70.03 cytoplasm, 70.16 mitochondrion
YDR103W	STE5	HMD3, NUL3, YDR103W	III.2a	30 CELLULAR COMMUNICATION/SIGNAL TRANSDUCTION MECHANISM, 30.01 intracellular signalling, 30.01.05 enzyme mediated signal transduction, 30.01.05.01 protein kinase cascades, 30.01.05.01.03 MAPKKK cascade, 34 INTERACTION WITH THE CELLULAR ENVIRONMENT, 34.11 cellular sensing and response, 34.11.03 chemoperception and response, 34.11.03.07 pheromone response, mating-type determination, sex-specific pr…
YDR113C	PDS1	YDR113C	III.2a	10 CELL CYCLE AND DNA PROCESSING, 10.03 cell cycle, 10.03.01 mitotic cell cycle and cell cycle control, 10.03.01.03 cell cycle checkpoints (checkpoints of morphogenesis, DNA-damage,-replication, mitotic phase and spindle), 70 SUBCELLULAR LOCALIZATION, 70.10 nucleus
YDR123C	INO2	DIE1, YDR123C	III.1a, III.2c, III.3a, III.3b	01 METABOLISM, 01.06 lipid, fatty acid and isoprenoid metabolism, 01.06.10 regulation of lipid, fatty acid and isoprenoid metabolism, 11 TRANSCRIPTION, 11.02 RNA synthesis, 11.02.03 mRNA synthesis, 11.02.03.04 transcriptional control, 70 SUBCELLULAR LOCALIZATION, 70.10 nucleus
YDR146C	SWI5	YDR146C	II.2a, III.1a, III.1b, III.2b, III.8c	11 TRANSCRIPTION, 11.02 RNA synthesis, 11.02.03 mRNA synthesis, 11.02.03.04 transcriptional control, 34 INTERACTION WITH THE CELLULAR ENVIRONMENT, 34.11 cellular sensing and response, 34.11.03 chemoperception and response, 34.11.03.07 pheromone response, mating-type determination, sex-specific proteins, 70 SUBCELLULAR LOCALIZATION, 70.03 cytoplasm, 70.10 nucleus
YDR148C	KGD2	YDR148C	III.2a, III.3c, III.8a	01 METABOLISM, 01.05 C-compound and carbohydrate metabolism, 01.05.01 C-compound and carbohydrate utilization, 02 ENERGY, 02.10 tricarboxylic-acid pathway (citrate cycle, Krebs cycle, TCA cycle), 70 SUBCELLULAR LOCALIZATION, 70.16 mitochondrion, 70.16.07 mitochondrial matrix
YDR172W	SUP35	ERF3, GST1, PNM2, SAL3, SUF12, SUP36, YDR172W, [PSI(+)], [PSI]	III.3c	10 CELL CYCLE AND DNA PROCESSING, 10.03 cell cycle, 10.03.01 mitotic cell cycle and cell cycle control, 12 PROTEIN SYNTHESIS, 12.04 translation, 70 SUBCELLULAR LOCALIZATION, 70.03 cytoplasm
YDR176W	NGG1	ADA3, SWI7, YDR176W	III.3a, III.3b, III.8a	01 METABOLISM, 01.05 C-compound and carbohydrate metabolism, 01.05.04 regulation of C-compound and carbohydrate utilization, 11 TRANSCRIPTION, 11.02 RNA synthesis, 11.02.03 mRNA synthesis, 11.02.03.04 transcriptional control, 70 SUBCELLULAR LOCALIZATION, 70.10 nucleus
YDR207C	UME6	CAR80, NIM2, RIM16, YDR207C	II.2a, II.2b, III.1c, III.2c, III.3a, III.3b, III.5a, III.5b, III.8a	01 METABOLISM, 01.01 amino acid metabolism, 01.01.13 regulation of amino acid metabolism, 01.02 nitrogen and sulfur metabolism, 01.02.04 regulation of nitrogen and sulphur utilization, 01.06 lipid, fatty acid and isoprenoid metabolism, 01.06.10 regulation of lipid, fatty acid and isoprenoid metabolism, 10 CELL CYCLE AND DNA PROCESSING, 10.03 cell cycle, 10.03.01 mitotic cell cycle and cell cycle …
YDR225W	HTA1	H2A1, SPT11, YDR225W	II.2b	11 TRANSCRIPTION, 11.02 RNA synthesis, 11.02.03 mRNA synthesis, 11.02.03.04 transcriptional control, 70 SUBCELLULAR LOCALIZATION, 70.10 nucleus, 70.10.03 chromosome, 70.25 vacuole or lysosome
YDR232W	HEM1	CYD1, YDR232W	III.3c	01 METABOLISM, 01.07 metabolism of vitamins, cofactors, and prosthetic groups, 01.07.01 biosynthesis of vitamins, cofactors, and prosthetic groups, 70 SUBCELLULAR LOCALIZATION, 70.16 mitochondrion
YDR244W	PEX5	PAS10, YDR244W	III.2a	14 PROTEIN FATE (folding, modification, destination), 14.04 protein targeting, sorting and translocation, 20 CELLULAR TRANSPORT, TRANSPORT FACILITATION AND TRANSPORT ROUTES, 20.09 transport routes, 20.09.10 peroxisomal transport, 70 SUBCELLULAR LOCALIZATION, 70.03 cytoplasm, 70.19 peroxisome
YDR345C	HXT3	YDR345C	III.1b	20 CELLULAR TRANSPORT, TRANSPORT FACILITATION AND TRANSPORT ROUTES, 20.01 transported compounds (substrates), 20.01.03 C-compound and carbohydrate transport, 20.09 transport routes, 20.09.18 cellular import, 70 SUBCELLULAR LOCALIZATION, 70.02 eukaryotic plasma membrane / membrane attached, 70.25 vacuole or lysosome
YDR406W	PDR15	YDR406W	III.1b	20 CELLULAR TRANSPORT, TRANSPORT FACILITATION AND TRANSPORT ROUTES, 20.03 transport facilitation, 20.03.25 ABC transporters, 70 SUBCELLULAR LOCALIZATION
YDR408C	ADE8	YDR408C	III.3c	01 METABOLISM, 01.03 nucleotide metabolism, 01.03.01 purine nucleotide metabolism, 70 SUBCELLULAR LOCALIZATION, 70.03 cytoplasm, 70.10 nucleus
YDR423C	CAD1	YAP2, YDR423C	III.2c	11 TRANSCRIPTION, 11.02 RNA synthesis, 11.02.03 mRNA synthesis, 11.02.03.04 transcriptional control, 32 CELL RESCUE, DEFENSE AND VIRULENCE, 32.07 detoxification, 70 SUBCELLULAR LOCALIZATION, 70.03 cytoplasm, 70.10 nucleus, 70.10.05 nuclear membrane
YDR448W	ADA2	SWI8, YDR448W	III.3a, III.3b, III.8b	11 TRANSCRIPTION, 11.02 RNA synthesis, 11.02.03 mRNA synthesis, 11.02.03.04 transcriptional control, 70 SUBCELLULAR LOCALIZATION, 70.10 nucleus
YDR461W	MFA1	YDR461W	III.3c	34 INTERACTION WITH THE CELLULAR ENVIRONMENT, 34.11 cellular sensing and response, 34.11.03 chemoperception and response, 34.11.03.07 pheromone response, mating-type determination, sex-specific proteins, 70 SUBCELLULAR LOCALIZATION, 70.03 cytoplasm, 70.10 nucleus, 70.27 extracellular / secretion proteins
YDR497C	ITR1	YDR497C	III.3c	20 CELLULAR TRANSPORT, TRANSPORT FACILITATION AND TRANSPORT ROUTES, 20.01 transported compounds (substrates), 20.01.03 C-compound and carbohydrate transport, 20.01.13 lipid transport, 20.09 transport routes, 20.09.18 cellular import, 70 SUBCELLULAR LOCALIZATION, 70.02 eukaryotic plasma membrane / membrane attached, 70.25 vacuole or lysosome
YDR516C	EMI2	YDR516C	III.1b	01 METABOLISM, 01.05 C-compound and carbohydrate metabolism, 01.05.01 C-compound and carbohydrate utilization, 70 SUBCELLULAR LOCALIZATION, 70.03 cytoplasm
YDR522C	SPS2	YDR522C	III.5c	10 CELL CYCLE AND DNA PROCESSING, 10.03 cell cycle, 10.03.02 meiosis, 43 CELL TYPE DIFFERENTIATION, 43.01 fungal/microorganismic cell type differentiation, 43.01.03 fungal and other eukaryotic cell type differentiation, 43.01.03.09 development of asco- basidio- or zygospore
YEL009C	GCN4	AAS3, ARG9, YEL009C	III.1c, III.8c	01 METABOLISM, 01.01 amino acid metabolism, 01.01.13 regulation of amino acid metabolism, 11 TRANSCRIPTION, 11.02 RNA synthesis, 11.02.03 mRNA synthesis, 11.02.03.04 transcriptional control, 70 SUBCELLULAR LOCALIZATION, 70.03 cytoplasm, 70.10 nucleus
YEL039C	CYC7	YEL039C	III.1b	02 ENERGY, 02.13 respiration, 32 CELL RESCUE, DEFENSE AND VIRULENCE, 32.01 stress response, 70 SUBCELLULAR LOCALIZATION, 70.03 cytoplasm, 70.16 mitochondrion
YEL063C	CAN1	YEL063C	III.1b	20 CELLULAR TRANSPORT, TRANSPORT FACILITATION AND TRANSPORT ROUTES, 20.01 transported compounds (substrates), 20.01.07 amino acid transport, 20.09 transport routes, 20.09.18 cellular import, 70 SUBCELLULAR LOCALIZATION, 70.02 eukaryotic plasma membrane / membrane attached, 70.16 mitochondrion, 70.25 vacuole or lysosome
YEL070W	YEL070W		III.1b	01 METABOLISM, 01.05 C-compound and carbohydrate metabolism, 01.05.01 C-compound and carbohydrate utilization, 70 SUBCELLULAR LOCALIZATION, 70.03 cytoplasm
YER026C	CHO1	PSS1, YER026C	III.1b, III.3c	01 METABOLISM, 01.06 lipid, fatty acid and isoprenoid metabolism, 01.06.01 lipid, fatty acid and isoprenoid biosynthesis, 70 SUBCELLULAR LOCALIZATION, 70.07 endoplasmic reticulum, 70.16 mitochondrion
YER040W	GLN3	YER040W	III.1c	01 METABOLISM, 01.02 nitrogen and sulfur metabolism, 01.02.04 regulation of nitrogen and sulphur utilization, 11 TRANSCRIPTION, 11.02 RNA synthesis, 11.02.03 mRNA synthesis, 11.02.03.04 transcriptional control, 30 CELLULAR COMMUNICATION/SIGNAL TRANSDUCTION MECHANISM, 70 SUBCELLULAR LOCALIZATION, 70.03 cytoplasm, 70.10 nucleus
YER069W	ARG5,6	YER069W	III.3c	01 METABOLISM, 01.01 amino acid metabolism, 70 SUBCELLULAR LOCALIZATION, 70.16 mitochondrion
YER070W	RNR1	CRT7, RIR1, SDS12, YER070W	III.2a	01 METABOLISM, 01.03 nucleotide metabolism, 01.03.07 deoxyribonucleotide metabolism, 10 CELL CYCLE AND DNA PROCESSING, 10.01 DNA processing, 10.01.03 DNA synthesis and replication, 70 SUBCELLULAR LOCALIZATION
YER111C	SWI4	ART1, YER111C	II.2a, III.1a, III.2a, III.3a, III.3b, III.4a	10 CELL CYCLE AND DNA PROCESSING, 10.03 cell cycle, 10.03.01 mitotic cell cycle and cell cycle control, 11 TRANSCRIPTION, 11.02 RNA synthesis, 11.02.03 mRNA synthesis, 11.02.03.04 transcriptional control, 70 SUBCELLULAR LOCALIZATION, 70.03 cytoplasm, 70.10 nucleus
YFL018C	LPD1	HPD1, YFL018C	III.2a, III.2b, III.8b	01 METABOLISM, 01.01 amino acid metabolism, 02 ENERGY, 02.10 tricarboxylic-acid pathway (citrate cycle, Krebs cycle, TCA cycle), 70 SUBCELLULAR LOCALIZATION, 70.03 cytoplasm, 70.16 mitochondrion, 70.16.07 mitochondrial matrix
YFL026W	STE2	YFL026W	III.1b, III.3c	30 CELLULAR COMMUNICATION/SIGNAL TRANSDUCTION MECHANISM, 30.05 transmembrane signal transduction, 34 INTERACTION WITH THE CELLULAR ENVIRONMENT, 34.11 cellular sensing and response, 34.11.03 chemoperception and response, 34.11.03.07 pheromone response, mating-type determination, sex-specific proteins, 70 SUBCELLULAR LOCALIZATION, 70.02 eukaryotic plasma membrane / membrane attached, 70.25 vacuole …
YFL054C	YFL054C		III.1b	20 CELLULAR TRANSPORT, TRANSPORT FACILITATION AND TRANSPORT ROUTES, 20.03 transport facilitation
YFR034C	PHO4	YFR034C	III.2c, III.3a, III.3b	01 METABOLISM, 01.04 phosphate metabolism, 01.04.04 regulation of phosphate utilization, 11 TRANSCRIPTION, 11.02 RNA synthesis, 11.02.03 mRNA synthesis, 11.02.03.04 transcriptional control, 70 SUBCELLULAR LOCALIZATION, 70.03 cytoplasm, 70.10 nucleus
YGL013C	PDR1	AMY1, BOR2, CYH3, NRA2, SMR2, TIL1, TPE1, TPE3, YGL013C	III.1c	11 TRANSCRIPTION, 11.02 RNA synthesis, 11.02.03 mRNA synthesis, 11.02.03.04 transcriptional control, 32 CELL RESCUE, DEFENSE AND VIRULENCE, 32.07 detoxification, 70 SUBCELLULAR LOCALIZATION, 70.10 nucleus
YGL025C	PGD1	HRS1, MED3, YGL025C	III.3a, III.3b, III.8b	10 CELL CYCLE AND DNA PROCESSING, 10.01 DNA processing, 10.01.05 DNA recombination and DNA repair, 11 TRANSCRIPTION, 11.02 RNA synthesis, 11.02.03 mRNA synthesis, 11.02.03.04 transcriptional control, 70 SUBCELLULAR LOCALIZATION, 70.10 nucleus
YGL035C	MIG1	CAT4, SSN1, TDS22, YGL035C	II.1a, III.1a, III.1c, III.3a, III.3b	01 METABOLISM, 01.05 C-compound and carbohydrate metabolism, 01.05.04 regulation of C-compound and carbohydrate utilization, 11 TRANSCRIPTION, 11.02 RNA synthesis, 11.02.03 mRNA synthesis, 11.02.03.04 transcriptional control, 70 SUBCELLULAR LOCALIZATION, 70.03 cytoplasm, 70.10 nucleus
YGL073W	HSF1	EXA3, MAS3, YGL073W	III.1a, III.2c, III.3a, III.3b	10 CELL CYCLE AND DNA PROCESSING, 10.03 cell cycle, 10.03.01 mitotic cell cycle and cell cycle control, 11 TRANSCRIPTION, 11.02 RNA synthesis, 11.02.03 mRNA synthesis, 11.02.03.04 transcriptional control, 32 CELL RESCUE, DEFENSE AND VIRULENCE, 32.01 stress response, 70 SUBCELLULAR LOCALIZATION, 70.10 nucleus, 70.16 mitochondrion
YGL077C	HNM1	YGL077C	III.3c	20 CELLULAR TRANSPORT, TRANSPORT FACILITATION AND TRANSPORT ROUTES, 20.01 transported compounds (substrates), 20.01.07 amino acid transport, 20.09 transport routes, 20.09.18 cellular import, 70 SUBCELLULAR LOCALIZATION, 70.02 eukaryotic plasma membrane / membrane attached, 70.29 bud / growth tip
YGL089C	MF(ALPHA)2	YGL089C	III.1b, III.3c	34 INTERACTION WITH THE CELLULAR ENVIRONMENT, 34.11 cellular sensing and response, 34.11.03 chemoperception and response, 34.11.03.07 pheromone response, mating-type determination, sex-specific proteins, 70 SUBCELLULAR LOCALIZATION, 70.27 extracellular / secretion proteins
YGL187C	COX4	YGL187C	III.3c	02 ENERGY, 02.13 respiration, 70 SUBCELLULAR LOCALIZATION, 70.16 mitochondrion, 70.16.05 mitochondrial inner membrane
YGL205W	POX1	FOX1, YGL205W	III.2b	01 METABOLISM, 01.06 lipid, fatty acid and isoprenoid metabolism, 01.06.04 degradation of lipids, fatty acids and isoprenoids, 02 ENERGY, 02.25 oxidation of fatty acids, 70 SUBCELLULAR LOCALIZATION, 70.03 cytoplasm, 70.19 peroxisome
YGL207W	SPT16	CDC68, YGL207W	II.1a, II.2a, III.1c, III.2c, III.3a, III.3b, III.4c	10 CELL CYCLE AND DNA PROCESSING, 10.01 DNA processing, 10.01.09 DNA restriction or modification, 10.01.09.05 DNA conformation modification (e.g. chromatin), 10.03 cell cycle, 10.03.01 mitotic cell cycle and cell cycle control, 70 SUBCELLULAR LOCALIZATION, 70.03 cytoplasm, 70.10 nucleus
YGL209W	MIG2	MLZ1, YGL209W	III.1c	01 METABOLISM, 01.05 C-compound and carbohydrate metabolism, 01.05.04 regulation of C-compound and carbohydrate utilization, 11 TRANSCRIPTION, 11.02 RNA synthesis, 11.02.03 mRNA synthesis, 11.02.03.04 transcriptional control, 70 SUBCELLULAR LOCALIZATION, 70.03 cytoplasm, 70.10 nucleus
YGL213C	SKI8	REC103, YGL213C	III.2a	10 CELL CYCLE AND DNA PROCESSING, 10.01 DNA processing, 10.01.05 DNA recombination and DNA repair, 10.03 cell cycle, 10.03.02 meiosis, 32 CELL RESCUE, DEFENSE AND VIRULENCE, 32.10 degradation of foreign (exogenous) compounds, 32.10.03 degradation of foreign (exogenous) polynucleotides, 70 SUBCELLULAR LOCALIZATION, 70.03 cytoplasm
YGL234W	ADE5,7	YGL234W	III.3c	01 METABOLISM, 01.03 nucleotide metabolism, 01.03.01 purine nucleotide metabolism, 70 SUBCELLULAR LOCALIZATION, 70.03 cytoplasm
YGL237C	YGL237C		III.2c, III.3a, III.3b, III.8b	11 TRANSCRIPTION, 11.02 RNA synthesis, 11.02.03 mRNA synthesis, 11.02.03.04 transcriptional control, 70 SUBCELLULAR LOCALIZATION, 70.10 nucleus
YGR019W	UGA1	YGR019W	III.1b	01 METABOLISM, 01.01 amino acid metabolism, 01.02 nitrogen and sulfur metabolism, 01.02.04 regulation of nitrogen and sulphur utilization, 70 SUBCELLULAR LOCALIZATION, 70.03 cytoplasm
YGR044C	RME1	CSP1, YGR044C	III.1a, III.3c, III.5c	10 CELL CYCLE AND DNA PROCESSING, 10.03 cell cycle, 10.03.01 mitotic cell cycle and cell cycle control, 10.03.02 meiosis, 11 TRANSCRIPTION, 11.02 RNA synthesis, 11.02.03 mRNA synthesis, 11.02.03.04 transcriptional control, 70 SUBCELLULAR LOCALIZATION, 70.03 cytoplasm, 70.10 nucleus
YGR059W	SPR3	YGR059W	III.3c	40 CELL FATE, 40.01 cell growth / morphogenesis, 42 BIOGENESIS OF CELLULAR COMPONENTS, 42.04 cytoskeleton, 43 CELL TYPE DIFFERENTIATION, 43.01 fungal/microorganismic cell type differentiation, 43.01.03 fungal and other eukaryotic cell type differentiation, 43.01.03.05 budding, cell polarity and filament formation, 43.01.03.09 development of asco- basidio- or zygospore, 70 SUBCELLULAR LOCALIZATION…
YGR061C	ADE6	YGR061C	III.3c	01 METABOLISM, 01.03 nucleotide metabolism, 01.03.01 purine nucleotide metabolism, 70 SUBCELLULAR LOCALIZATION, 70.03 cytoplasm
YGR098C	ESP1	YGR098C	III.2b	10 CELL CYCLE AND DNA PROCESSING, 10.03 cell cycle, 10.03.01 mitotic cell cycle and cell cycle control, 70 SUBCELLULAR LOCALIZATION, 70.03 cytoplasm, 70.10 nucleus, 70.16 mitochondrion
YGR108W	CLB1	SCB1, YGR108W	III.2b	10 CELL CYCLE AND DNA PROCESSING, 10.03 cell cycle, 10.03.01 mitotic cell cycle and cell cycle control, 70 SUBCELLULAR LOCALIZATION, 70.10 nucleus
YGR109C	CLB6	YGR109C	III.3c	10 CELL CYCLE AND DNA PROCESSING, 10.01 DNA processing, 10.01.03 DNA synthesis and replication, 10.03 cell cycle, 10.03.01 mitotic cell cycle and cell cycle control, 10.03.02 meiosis, 70 SUBCELLULAR LOCALIZATION, 70.03 cytoplasm, 70.10 nucleus
YGR157W	CHO2	PEM1, YGR157W	III.1b, III.3c	01 METABOLISM, 01.06 lipid, fatty acid and isoprenoid metabolism, 01.06.01 lipid, fatty acid and isoprenoid biosynthesis, 70 SUBCELLULAR LOCALIZATION, 70.03 cytoplasm, 70.07 endoplasmic reticulum
YGR204W	ADE3	YGR204W	III.3c	01 METABOLISM, 01.01 amino acid metabolism, 01.03 nucleotide metabolism, 01.03.01 purine nucleotide metabolism, 01.07 metabolism of vitamins, cofactors, and prosthetic groups, 01.07.01 biosynthesis of vitamins, cofactors, and prosthetic groups, 11 TRANSCRIPTION, 11.06 RNA modification, 11.06.02 tRNA modification, 70 SUBCELLULAR LOCALIZATION, 70.03 cytoplasm, 70.10 nucleus
YGR233C	PHO81	YGR233C	III.2a	01 METABOLISM, 01.04 phosphate metabolism, 01.04.04 regulation of phosphate utilization, 70 SUBCELLULAR LOCALIZATION, 70.03 cytoplasm, 70.10 nucleus
YGR254W	ENO1	HSP48, YGR254W	III.1b, III.3c	01 METABOLISM, 01.05 C-compound and carbohydrate metabolism, 01.05.01 C-compound and carbohydrate utilization, 02 ENERGY, 02.01 glycolysis and gluconeogenesis, 70 SUBCELLULAR LOCALIZATION, 70.03 cytoplasm
YGR281W	YOR1	YGR281W, YRS1	III.1b	20 CELLULAR TRANSPORT, TRANSPORT FACILITATION AND TRANSPORT ROUTES, 20.01 transported compounds (substrates), 20.01.27 drug transport, 20.03 transport facilitation, 20.03.25 ABC transporters, 70 SUBCELLULAR LOCALIZATION, 70.02 eukaryotic plasma membrane / membrane attached, 70.03 cytoplasm
YHL016C	DUR3	YHL016C	III.1b, III.3c	20 CELLULAR TRANSPORT, TRANSPORT FACILITATION AND TRANSPORT ROUTES, 20.01 transported compounds (substrates), 20.01.01 ion transport, 20.01.01.01 cation transport (Na, K, Ca , NH4, etc.), 20.01.01.07 anion transport (Cl, SO4, PO4, etc.), 34 INTERACTION WITH THE CELLULAR ENVIRONMENT, 34.01 ionic homeostasis, 34.01.01 homeostasis of cations, 34.01.03 homeostasis of anions, 70 SUBCELLULAR LOCALIZATI…
YHL022C	SPO11	YHL022C	III.2a, III.2b, III.5c	10 CELL CYCLE AND DNA PROCESSING, 10.01 DNA processing, 10.01.05 DNA recombination and DNA repair, 10.03 cell cycle, 10.03.02 meiosis, 70 SUBCELLULAR LOCALIZATION, 70.10 nucleus
YHL025W	SNF6	YHL025W	III.3a, III.3b	01 METABOLISM, 01.05 C-compound and carbohydrate metabolism, 01.05.04 regulation of C-compound and carbohydrate utilization, 11 TRANSCRIPTION, 11.02 RNA synthesis, 11.02.03 mRNA synthesis, 11.02.03.04 transcriptional control, 34 INTERACTION WITH THE CELLULAR ENVIRONMENT, 34.11 cellular sensing and response, 34.11.03 chemoperception and response, 34.11.03.07 pheromone response, mating-type determi…
YHL027W	RIM101	YHL027W	III.1c, III.4c	10 CELL CYCLE AND DNA PROCESSING, 10.03 cell cycle, 10.03.02 meiosis, 11 TRANSCRIPTION, 11.02 RNA synthesis, 11.02.03 mRNA synthesis, 11.02.03.04 transcriptional control, 70 SUBCELLULAR LOCALIZATION, 70.03 cytoplasm, 70.10 nucleus
YHR007C	ERG11	CYP51, YHR007C	III.1b	01 METABOLISM, 01.06 lipid, fatty acid and isoprenoid metabolism, 01.06.01 lipid, fatty acid and isoprenoid biosynthesis, 32 CELL RESCUE, DEFENSE AND VIRULENCE, 32.07 detoxification, 32.07.01 detoxification involving cytochrome P450, 70 SUBCELLULAR LOCALIZATION, 70.07 endoplasmic reticulum
YHR008C	SOD2	YHR008C	III.3c	32 CELL RESCUE, DEFENSE AND VIRULENCE, 32.07 detoxification, 70 SUBCELLULAR LOCALIZATION, 70.16 mitochondrion, 70.16.07 mitochondrial matrix
YHR014W	SPO13	YHR014W	III.5c	10 CELL CYCLE AND DNA PROCESSING, 10.03 cell cycle, 10.03.02 meiosis, 70 SUBCELLULAR LOCALIZATION, 70.10 nucleus
YHR037W	PUT2	YHR037W	III.1b	01 METABOLISM, 01.01 amino acid metabolism, 70 SUBCELLULAR LOCALIZATION, 70.16 mitochondrion
YHR043C	DOG2	YHR043C	III.1b	01 METABOLISM, 01.04 phosphate metabolism, 01.04.01 phosphate utilization, 01.05 C-compound and carbohydrate metabolism, 01.05.01 C-compound and carbohydrate utilization, 70 SUBCELLULAR LOCALIZATION, 70.03 cytoplasm, 70.10 nucleus
YHR051W	COX6	YHR051W	III.3c	02 ENERGY, 02.13 respiration, 70 SUBCELLULAR LOCALIZATION, 70.16 mitochondrion, 70.16.05 mitochondrial inner membrane
YHR084W	STE12	YHR084W	II.2a, III.1a, III.2b, III.2c, III.3a, III.3b, III.5a, III.8b	11 TRANSCRIPTION, 11.02 RNA synthesis, 11.02.03 mRNA synthesis, 11.02.03.04 transcriptional control, 16 PROTEIN WITH BINDING FUNCTION OR COFACTOR REQUIREMENT (structural or catalytic), 16.01 protein binding, 34 INTERACTION WITH THE CELLULAR ENVIRONMENT, 34.11 cellular sensing and response, 34.11.03 chemoperception and response, 34.11.03.01 perception of nutrients and nutritional adaptation, 34.11…
YHR092C	HXT4	LGT1, RAG1, YHR092C	III.1b	20 CELLULAR TRANSPORT, TRANSPORT FACILITATION AND TRANSPORT ROUTES, 20.01 transported compounds (substrates), 20.01.03 C-compound and carbohydrate transport, 20.09 transport routes, 20.09.18 cellular import, 70 SUBCELLULAR LOCALIZATION, 70.02 eukaryotic plasma membrane / membrane attached
YHR094C	HXT1	HOR4, YHR094C	III.1b	20 CELLULAR TRANSPORT, TRANSPORT FACILITATION AND TRANSPORT ROUTES, 20.01 transported compounds (substrates), 20.01.03 C-compound and carbohydrate transport, 20.09 transport routes, 20.09.18 cellular import, 70 SUBCELLULAR LOCALIZATION, 70.02 eukaryotic plasma membrane / membrane attached
YHR174W	ENO2	YHR174W	III.3c	01 METABOLISM, 01.05 C-compound and carbohydrate metabolism, 01.05.01 C-compound and carbohydrate utilization, 02 ENERGY, 02.01 glycolysis and gluconeogenesis, 70 SUBCELLULAR LOCALIZATION, 70.03 cytoplasm
YHR206W	SKN7	BRY1, POS9, YHR206W	III.2c, III.3a, III.3b	10 CELL CYCLE AND DNA PROCESSING, 10.03 cell cycle, 10.03.01 mitotic cell cycle and cell cycle control, 11 TRANSCRIPTION, 11.02 RNA synthesis, 11.02.03 mRNA synthesis, 11.02.03.04 transcriptional control, 30 CELLULAR COMMUNICATION/SIGNAL TRANSDUCTION MECHANISM, 30.01 intracellular signalling, 32 CELL RESCUE, DEFENSE AND VIRULENCE, 32.01 stress response, 40 CELL FATE, 40.01 cell growth / morphogen…
YIL015W	BAR1	SST1, YIL015W	III.1b, III.3c, III.5c	14 PROTEIN FATE (folding, modification, destination), 14.13 protein degradation, 34 INTERACTION WITH THE CELLULAR ENVIRONMENT, 34.11 cellular sensing and response, 34.11.03 chemoperception and response, 34.11.03.07 pheromone response, mating-type determination, sex-specific proteins, 70 SUBCELLULAR LOCALIZATION, 70.25 vacuole or lysosome, 70.27 extracellular / secretion proteins
YIL066C	RNR3	DIN1, RIR3, YIL066C	III.2b	01 METABOLISM, 01.03 nucleotide metabolism, 01.03.07 deoxyribonucleotide metabolism, 10 CELL CYCLE AND DNA PROCESSING, 10.01 DNA processing, 10.01.03 DNA synthesis and replication, 10.01.05 DNA recombination and DNA repair, 10.01.05.01 DNA repair, 70 SUBCELLULAR LOCALIZATION, 70.03 cytoplasm, 70.16 mitochondrion
YIL072W	HOP1	YIL072W	III.1b, III.2a, III.5c	10 CELL CYCLE AND DNA PROCESSING, 10.01 DNA processing, 10.01.05 DNA recombination and DNA repair, 10.03 cell cycle, 10.03.02 meiosis, 42 BIOGENESIS OF CELLULAR COMPONENTS, 42.10 nucleus, 42.10.03 organization of chromosome structure, 70 SUBCELLULAR LOCALIZATION, 70.10 nucleus
YIL125W	KGD1	OGD1, YIL125W	III.2b, III.3c, III.8c	01 METABOLISM, 01.05 C-compound and carbohydrate metabolism, 01.05.01 C-compound and carbohydrate utilization, 02 ENERGY, 02.10 tricarboxylic-acid pathway (citrate cycle, Krebs cycle, TCA cycle), 70 SUBCELLULAR LOCALIZATION, 70.16 mitochondrion
YIL162W	SUC2	YIL162W	III.1b, III.3c	01 METABOLISM, 01.05 C-compound and carbohydrate metabolism, 01.05.01 C-compound and carbohydrate utilization, 70 SUBCELLULAR LOCALIZATION, 70.16 mitochondrion, 70.27 extracellular / secretion proteins
YIR017C	MET28	YIR017C	II.2b, III.5b, III.7c	01 METABOLISM, 01.01 amino acid metabolism, 01.01.13 regulation of amino acid metabolism, 01.02 nitrogen and sulfur metabolism, 01.02.04 regulation of nitrogen and sulphur utilization, 11 TRANSCRIPTION, 11.02 RNA synthesis, 11.02.03 mRNA synthesis, 11.02.03.04 transcriptional control, 70 SUBCELLULAR LOCALIZATION, 70.03 cytoplasm, 70.10 nucleus
YIR023W	DAL81	UGA35, YIR023W	III.3a, III.3b	01 METABOLISM, 01.01 amino acid metabolism, 01.01.13 regulation of amino acid metabolism, 01.02 nitrogen and sulfur metabolism, 01.02.04 regulation of nitrogen and sulphur utilization, 01.03 nucleotide metabolism, 01.03.13 regulation of nucleotide metabolism, 11 TRANSCRIPTION, 11.02 RNA synthesis, 11.02.03 mRNA synthesis, 11.02.03.04 transcriptional control, 70 SUBCELLULAR LOCALIZATION, 70.03 cyt…
YIR027C	DAL1	YIR027C	III.3c	01 METABOLISM, 01.02 nitrogen and sulfur metabolism, 01.02.01 nitrogen and sulfur utilization, 01.03 nucleotide metabolism, 01.03.01 purine nucleotide metabolism
YIR028W	DAL4	YIR028W	III.1b, III.3c	20 CELLULAR TRANSPORT, TRANSPORT FACILITATION AND TRANSPORT ROUTES, 20.01 transported compounds (substrates), 20.01.23 allantoin and allantoate transport, 20.09 transport routes, 20.09.18 cellular import, 70 SUBCELLULAR LOCALIZATION, 70.02 eukaryotic plasma membrane / membrane attached
YIR029W	DAL2	ALC1, YIR029W	III.1b, III.3c	01 METABOLISM, 01.02 nitrogen and sulfur metabolism, 01.02.01 nitrogen and sulfur utilization, 01.03 nucleotide metabolism, 01.03.01 purine nucleotide metabolism, 70 SUBCELLULAR LOCALIZATION, 70.03 cytoplasm
YIR031C	DAL7	MLS2, MSL2, YIR031C	III.1b, III.3c	01 METABOLISM, 01.03 nucleotide metabolism, 01.03.01 purine nucleotide metabolism, 01.05 C-compound and carbohydrate metabolism, 01.05.01 C-compound and carbohydrate utilization, 02 ENERGY, 02.45 energy conversion and regeneration, 70 SUBCELLULAR LOCALIZATION, 70.19 peroxisome
YIR032C	DAL3	YIR032C	III.1b	01 METABOLISM, 01.02 nitrogen and sulfur metabolism, 01.02.01 nitrogen and sulfur utilization, 01.03 nucleotide metabolism, 01.03.01 purine nucleotide metabolism
YJL056C	ZAP1	YJL056C, ZRG10	II.1a	11 TRANSCRIPTION, 11.02 RNA synthesis, 11.02.03 mRNA synthesis, 11.02.03.04 transcriptional control, 70 SUBCELLULAR LOCALIZATION, 70.03 cytoplasm, 70.10 nucleus
YJL088W	ARG3	YJL088W	III.3c	01 METABOLISM, 01.01 amino acid metabolism, 70 SUBCELLULAR LOCALIZATION, 70.03 cytoplasm, 70.10 nucleus
YJL106W	IME2	YJL106W	II.2b, III.4b, III.5c	10 CELL CYCLE AND DNA PROCESSING, 10.03 cell cycle, 10.03.01 mitotic cell cycle and cell cycle control, 10.03.02 meiosis, 43 CELL TYPE DIFFERENTIATION, 43.01 fungal/microorganismic cell type differentiation, 43.01.03 fungal and other eukaryotic cell type differentiation, 43.01.03.09 development of asco- basidio- or zygospore
YJL110C	GZF3	DEH1, NIL2, YJL110C	II.1a, II.4a, III.1a	01 METABOLISM, 01.02 nitrogen and sulfur metabolism, 01.02.04 regulation of nitrogen and sulphur utilization, 11 TRANSCRIPTION, 11.02 RNA synthesis, 11.02.03 mRNA synthesis, 11.02.03.04 transcriptional control, 70 SUBCELLULAR LOCALIZATION, 70.03 cytoplasm, 70.10 nucleus
YJL153C	INO1	APR1, YJL153C	III.1b, III.3c, III.5c	01 METABOLISM, 01.05 C-compound and carbohydrate metabolism, 01.05.01 C-compound and carbohydrate utilization, 70 SUBCELLULAR LOCALIZATION, 70.03 cytoplasm
YJL157C	FAR1	YJL157C	III.2a, III.2b, III.3c, III.8b, III.8c	10 CELL CYCLE AND DNA PROCESSING, 10.03 cell cycle, 10.03.01 mitotic cell cycle and cell cycle control, 16 PROTEIN WITH BINDING FUNCTION OR COFACTOR REQUIREMENT (structural or catalytic), 16.01 protein binding, 34 INTERACTION WITH THE CELLULAR ENVIRONMENT, 34.11 cellular sensing and response, 34.11.03 chemoperception and response, 34.11.03.07 pheromone response, mating-type determination, sex-spe…
YJL166W	QCR8	COR5, YJL166W	III.3c	02 ENERGY, 02.13 respiration, 70 SUBCELLULAR LOCALIZATION, 70.16 mitochondrion, 70.16.05 mitochondrial inner membrane
YJL176C	SWI3	TYE2, YJL176C	III.3a, III.3b, III.8b, III.8c	01 METABOLISM, 01.05 C-compound and carbohydrate metabolism, 01.05.04 regulation of C-compound and carbohydrate utilization, 11 TRANSCRIPTION, 11.02 RNA synthesis, 11.02.03 mRNA synthesis, 11.02.03.04 transcriptional control, 34 INTERACTION WITH THE CELLULAR ENVIRONMENT, 34.11 cellular sensing and response, 34.11.03 chemoperception and response, 34.11.03.07 pheromone response, mating-type determi…
YJL194W	CDC6	YJL194W	III.1b, III.2b	10 CELL CYCLE AND DNA PROCESSING, 10.01 DNA processing, 10.01.03 DNA synthesis and replication, 10.03 cell cycle, 10.03.01 mitotic cell cycle and cell cycle control, 42 BIOGENESIS OF CELLULAR COMPONENTS, 42.02 eukaryotic plasma membrane, 70 SUBCELLULAR LOCALIZATION, 70.03 cytoplasm, 70.10 nucleus
YJL219W	HXT9	YJL219W	III.1b	20 CELLULAR TRANSPORT, TRANSPORT FACILITATION AND TRANSPORT ROUTES, 20.01 transported compounds (substrates), 20.01.03 C-compound and carbohydrate transport, 20.09 transport routes, 20.09.18 cellular import, 70 SUBCELLULAR LOCALIZATION, 70.02 eukaryotic plasma membrane / membrane attached
YJR010W	MET3	YJR010W	III.5c	01 METABOLISM, 01.01 amino acid metabolism, 01.02 nitrogen and sulfur metabolism, 01.02.01 nitrogen and sulfur utilization, 70 SUBCELLULAR LOCALIZATION, 70.03 cytoplasm, 70.16 mitochondrion
YJR047C	ANB1	HYP1, TIF51B, YJR047C	III.1b	12 PROTEIN SYNTHESIS, 12.04 translation, 70 SUBCELLULAR LOCALIZATION, 70.03 cytoplasm
YJR048W	CYC1	YJR048W	III.1b, III.3c	02 ENERGY, 02.13 respiration, 70 SUBCELLULAR LOCALIZATION, 70.03 cytoplasm, 70.10 nucleus, 70.16 mitochondrion
YJR060W	CBF1	CEP1, CPF1, YJR060W	II.2a, III.5a, III.7a	01 METABOLISM, 01.01 amino acid metabolism, 01.01.13 regulation of amino acid metabolism, 01.02 nitrogen and sulfur metabolism, 01.02.04 regulation of nitrogen and sulphur utilization, 10 CELL CYCLE AND DNA PROCESSING, 10.03 cell cycle, 10.03.04 nuclear and chromosomal cycle, 10.03.04.05 chromosome segregation/division, 11 TRANSCRIPTION, 11.02 RNA synthesis, 11.02.03 mRNA synthesis, 11.02.03.04 t…
YJR073C	OPI3	PEM2, YJR073C	III.1b, III.3c	01 METABOLISM, 01.06 lipid, fatty acid and isoprenoid metabolism, 01.06.01 lipid, fatty acid and isoprenoid biosynthesis, 70 SUBCELLULAR LOCALIZATION, 70.03 cytoplasm, 70.07 endoplasmic reticulum, 70.16 mitochondrion, 70.25 vacuole or lysosome
YJR094C	IME1	YJR094C	II.1a, II.2a, II.2b, III.1a, III.1b, III.3c, III.4a, III.5b	10 CELL CYCLE AND DNA PROCESSING, 10.03 cell cycle, 10.03.02 meiosis, 11 TRANSCRIPTION, 11.02 RNA synthesis, 11.02.03 mRNA synthesis, 11.02.03.04 transcriptional control, 43 CELL TYPE DIFFERENTIATION, 43.01 fungal/microorganismic cell type differentiation, 43.01.03 fungal and other eukaryotic cell type differentiation, 43.01.03.09 development of asco- basidio- or zygospore, 70 SUBCELLULAR LOCALIZ…
YKL001C	MET14	YKL001C	III.5c	01 METABOLISM, 01.01 amino acid metabolism, 01.02 nitrogen and sulfur metabolism, 01.02.01 nitrogen and sulfur utilization, 70 SUBCELLULAR LOCALIZATION, 70.03 cytoplasm
YKL062W	MSN4	YKL062W	III.2c	01 METABOLISM, 01.05 C-compound and carbohydrate metabolism, 01.05.04 regulation of C-compound and carbohydrate utilization, 11 TRANSCRIPTION, 11.02 RNA synthesis, 11.02.03 mRNA synthesis, 11.02.03.04 transcriptional control, 32 CELL RESCUE, DEFENSE AND VIRULENCE, 32.01 stress response, 70 SUBCELLULAR LOCALIZATION, 70.03 cytoplasm, 70.10 nucleus
YKL109W	HAP4	YKL109W	III.1b, III.2c, III.3a, III.3b	11 TRANSCRIPTION, 11.02 RNA synthesis, 11.02.03 mRNA synthesis, 11.02.03.04 transcriptional control, 70 SUBCELLULAR LOCALIZATION, 70.03 cytoplasm, 70.10 nucleus
YKL141W	SDH3	CYB3, YKL141W, YKL4	III.3c	02 ENERGY, 02.13 respiration, 70 SUBCELLULAR LOCALIZATION, 70.16 mitochondrion, 70.16.05 mitochondrial inner membrane
YKL148C	YKL148C		III.3c	01 METABOLISM, 01.05 C-compound and carbohydrate metabolism, 01.05.01 C-compound and carbohydrate utilization, 02 ENERGY, 02.10 tricarboxylic-acid pathway (citrate cycle, Krebs cycle, TCA cycle), 42 BIOGENESIS OF CELLULAR COMPONENTS, 42.16 mitochondrion, 70 SUBCELLULAR LOCALIZATION, 70.16 mitochondrion, 70.16.05 mitochondrial inner membrane
YKL178C	STE3	DAF2, YKL178C	III.3c	30 CELLULAR COMMUNICATION/SIGNAL TRANSDUCTION MECHANISM, 30.05 transmembrane signal transduction, 34 INTERACTION WITH THE CELLULAR ENVIRONMENT, 34.11 cellular sensing and response, 34.11.03 chemoperception and response, 34.11.03.07 pheromone response, mating-type determination, sex-specific proteins, 70 SUBCELLULAR LOCALIZATION, 70.02 eukaryotic plasma membrane / membrane attached
YKL182W	FAS1	YKL182W	III.2a, III.3c	01 METABOLISM, 01.06 lipid, fatty acid and isoprenoid metabolism, 01.06.01 lipid, fatty acid and isoprenoid biosynthesis, 70 SUBCELLULAR LOCALIZATION, 70.03 cytoplasm, 70.16 mitochondrion
YKL209C	STE6	YKL209C	III.1b, III.3c	20 CELLULAR TRANSPORT, TRANSPORT FACILITATION AND TRANSPORT ROUTES, 20.03 transport facilitation, 20.03.25 ABC transporters, 20.09 transport routes, 20.09.16 cellular export and secretion, 34 INTERACTION WITH THE CELLULAR ENVIRONMENT, 34.11 cellular sensing and response, 34.11.03 chemoperception and response, 34.11.03.07 pheromone response, mating-type determination, sex-specific proteins, 70 SUB…
YKR034W	DAL80	UGA43, YKR034W	II.1a, II.4b, III.1a	01 METABOLISM, 01.02 nitrogen and sulfur metabolism, 01.02.04 regulation of nitrogen and sulphur utilization, 11 TRANSCRIPTION, 11.02 RNA synthesis, 11.02.03 mRNA synthesis, 11.02.03.04 transcriptional control, 70 SUBCELLULAR LOCALIZATION, 70.10 nucleus
YKR039W	GAP1	YKR039W	III.1b	20 CELLULAR TRANSPORT, TRANSPORT FACILITATION AND TRANSPORT ROUTES, 20.01 transported compounds (substrates), 20.01.07 amino acid transport, 20.09 transport routes, 20.09.18 cellular import, 70 SUBCELLULAR LOCALIZATION, 70.02 eukaryotic plasma membrane / membrane attached, 70.08 Golgi, 70.25 vacuole or lysosome
YKR075C	YKR075C		III.1b	70 SUBCELLULAR LOCALIZATION, 70.03 cytoplasm, 70.10 nucleus, 99 UNCLASSIFIED PROTEINS
YKR099W	BAS1	YKR099W	III.3a, III.3b	01 METABOLISM, 01.01 amino acid metabolism, 01.01.09 metabolism of the cysteine - aromatic group, 01.01.09.07 metabolism of histidine, 01.01.09.07.01 biosynthesis of histidine, 01.01.13 regulation of amino acid metabolism, 01.03 nucleotide metabolism, 01.03.01 purine nucleotide metabolism, 11 TRANSCRIPTION, 11.02 RNA synthesis, 11.02.03 mRNA synthesis, 11.02.03.04 transcriptional control, 16 PROT…
YLL043W	FPS1	YLL043W	III.1b	01 METABOLISM, 01.06 lipid, fatty acid and isoprenoid metabolism, 20 CELLULAR TRANSPORT, TRANSPORT FACILITATION AND TRANSPORT ROUTES, 20.01 transported compounds (substrates), 20.01.03 C-compound and carbohydrate transport, 20.09 transport routes, 20.09.16 cellular export and secretion, 20.09.18 cellular import, 32 CELL RESCUE, DEFENSE AND VIRULENCE, 32.01 stress response, 70 SUBCELLULAR LOCALIZA…
YLR042C	YLR042C		III.1b	70 SUBCELLULAR LOCALIZATION, 70.07 endoplasmic reticulum, 99 UNCLASSIFIED PROTEINS
YLR044C	PDC1	YLR044C	III.1b, III.2b	01 METABOLISM, 01.05 C-compound and carbohydrate metabolism, 01.05.01 C-compound and carbohydrate utilization, 02 ENERGY, 02.13 respiration, 02.16 fermentation, 70 SUBCELLULAR LOCALIZATION, 70.03 cytoplasm, 70.10 nucleus
YLR131C	ACE2	YLR131C	III.1a, III.2b	01 METABOLISM, 01.05 C-compound and carbohydrate metabolism, 01.05.04 regulation of C-compound and carbohydrate utilization, 10 CELL CYCLE AND DNA PROCESSING, 10.03 cell cycle, 10.03.03 cytokinesis (cell division) /septum formation, 11 TRANSCRIPTION, 11.02 RNA synthesis, 11.02.03 mRNA synthesis, 11.02.03.04 transcriptional control, 70 SUBCELLULAR LOCALIZATION, 70.03 cytoplasm, 70.10 nucleus, 70.2…
YLR133W	CKI1	YLR133W	III.3c	01 METABOLISM, 01.06 lipid, fatty acid and isoprenoid metabolism, 01.06.01 lipid, fatty acid and isoprenoid biosynthesis, 70 SUBCELLULAR LOCALIZATION, 70.03 cytoplasm
YLR142W	PUT1	YLR142W	III.1b	01 METABOLISM, 01.01 amino acid metabolism, 70 SUBCELLULAR LOCALIZATION, 70.16 mitochondrion
YLR176C	RFX1	YLR176C	II.1a, III.8b	11 TRANSCRIPTION, 11.02 RNA synthesis, 11.02.03 mRNA synthesis, 11.02.03.04 transcriptional control, 70 SUBCELLULAR LOCALIZATION, 70.10 nucleus
YLR182W	SWI6	PSL8, SDS11, YLR182W	II.2a, III.1a, III.2b, III.3a, III.3b, III.4a	10 CELL CYCLE AND DNA PROCESSING, 10.01 DNA processing, 10.01.03 DNA synthesis and replication, 10.01.05 DNA recombination and DNA repair, 10.03 cell cycle, 10.03.01 mitotic cell cycle and cell cycle control, 11 TRANSCRIPTION, 11.02 RNA synthesis, 11.02.03 mRNA synthesis, 11.02.03.04 transcriptional control, 42 BIOGENESIS OF CELLULAR COMPONENTS, 42.01 cell wall, 70 SUBCELLULAR LOCALIZATION, 70.03…
YLR256W	YLR256W		III.1a, III.1c	11 TRANSCRIPTION, 11.02 RNA synthesis, 11.02.03 mRNA synthesis, 11.02.03.04 transcriptional control, 70 SUBCELLULAR LOCALIZATION, 70.10 nucleus
YLR263W	RED1	YLR263W	III.2b	10 CELL CYCLE AND DNA PROCESSING, 10.01 DNA processing, 10.01.05 DNA recombination and DNA repair, 10.03 cell cycle, 10.03.02 meiosis, 42 BIOGENESIS OF CELLULAR COMPONENTS, 42.10 nucleus, 42.10.03 organization of chromosome structure, 70 SUBCELLULAR LOCALIZATION, 70.03 cytoplasm, 70.10 nucleus, 70.10.03 chromosome
YLR274W	CDC46	MCM5, YLR274W	III.2b	10 CELL CYCLE AND DNA PROCESSING, 10.01 DNA processing, 10.01.03 DNA synthesis and replication, 10.03 cell cycle, 10.03.01 mitotic cell cycle and cell cycle control, 70 SUBCELLULAR LOCALIZATION, 70.10 nucleus
YLR284C	ECI1	YLR284C	III.2a	01 METABOLISM, 01.06 lipid, fatty acid and isoprenoid metabolism, 01.06.04 degradation of lipids, fatty acids and isoprenoids, 02 ENERGY, 02.25 oxidation of fatty acids, 70 SUBCELLULAR LOCALIZATION, 70.03 cytoplasm, 70.19 peroxisome
YLR286C	CTS1	YLR286C	III.3c	01 METABOLISM, 01.05 C-compound and carbohydrate metabolism, 01.05.01 C-compound and carbohydrate utilization, 10 CELL CYCLE AND DNA PROCESSING, 10.03 cell cycle, 10.03.03 cytokinesis (cell division) /septum formation, 70 SUBCELLULAR LOCALIZATION, 70.01 cell wall, 70.07 endoplasmic reticulum, 70.10 nucleus, 70.10.05 nuclear membrane, 70.25 vacuole or lysosome, 70.27 extracellular / secretion prot…
YLR303W	MET17	MET15, MET25, YLR303W	III.5c	01 METABOLISM, 01.01 amino acid metabolism, 70 SUBCELLULAR LOCALIZATION, 70.03 cytoplasm
YLR304C	ACO1	GLU1, YLR304C	III.3c	01 METABOLISM, 01.01 amino acid metabolism, 01.01.03 assimilation of ammonia, metabolism of the glutamate group, 01.01.03.02 metabolism of glutamate, 01.01.03.02.01 biosynthesis of glutamate, 01.05 C-compound and carbohydrate metabolism, 01.05.01 C-compound and carbohydrate utilization, 02 ENERGY, 02.10 tricarboxylic-acid pathway (citrate cycle, Krebs cycle, TCA cycle), 02.16 fermentation, 02.16.…
YLR329W	REC102	YLR329W	III.2b	10 CELL CYCLE AND DNA PROCESSING, 10.01 DNA processing, 10.01.05 DNA recombination and DNA repair, 10.03 cell cycle, 10.03.02 meiosis, 70 SUBCELLULAR LOCALIZATION, 70.03 cytoplasm, 70.10 nucleus
YLR359W	ADE13	BRA1, BRA8, YLR359W	III.3c	01 METABOLISM, 01.03 nucleotide metabolism, 01.03.01 purine nucleotide metabolism
YLR377C	FBP1	ACN8, FBPASE, YLR377C	III.1b	01 METABOLISM, 01.05 C-compound and carbohydrate metabolism, 01.05.01 C-compound and carbohydrate utilization, 02 ENERGY, 02.01 glycolysis and gluconeogenesis, 70 SUBCELLULAR LOCALIZATION, 70.03 cytoplasm
YLR438W	CAR2	YLR438W	III.3c	01 METABOLISM, 01.01 amino acid metabolism, 01.02 nitrogen and sulfur metabolism, 01.02.01 nitrogen and sulfur utilization, 70 SUBCELLULAR LOCALIZATION, 70.03 cytoplasm, 70.10 nucleus
YML042W	CAT2	YCAT, YML042W	III.2b	01 METABOLISM, 01.06 lipid, fatty acid and isoprenoid metabolism, 01.06.01 lipid, fatty acid and isoprenoid biosynthesis, 20 CELLULAR TRANSPORT, TRANSPORT FACILITATION AND TRANSPORT ROUTES, 20.09 transport routes, 20.09.04 mitochondrial transport, 20.09.10 peroxisomal transport, 70 SUBCELLULAR LOCALIZATION, 70.16 mitochondrion, 70.19 peroxisome
YML051W	GAL80	YML051W	II.2b	01 METABOLISM, 01.05 C-compound and carbohydrate metabolism, 01.05.04 regulation of C-compound and carbohydrate utilization, 11 TRANSCRIPTION, 11.02 RNA synthesis, 11.02.03 mRNA synthesis, 11.02.03.04 transcriptional control, 70 SUBCELLULAR LOCALIZATION, 70.03 cytoplasm, 70.10 nucleus
YML058W-A	HUG1	YML058W-A	III.3c	10 CELL CYCLE AND DNA PROCESSING, 10.01 DNA processing, 10.01.05 DNA recombination and DNA repair, 10.01.05.01 DNA repair, 32 CELL RESCUE, DEFENSE AND VIRULENCE, 32.01 stress response, 70 SUBCELLULAR LOCALIZATION, 70.03 cytoplasm
YML091C	RPM2	YML091C	III.3c	11 TRANSCRIPTION, 11.04 RNA processing, 11.04.02 tRNA processing, 70 SUBCELLULAR LOCALIZATION, 70.16 mitochondrion
YML099C	ARG81	ARGR2, YML099C	III.3a, III.3b, III.8a, III.8b	01 METABOLISM, 01.01 amino acid metabolism, 01.01.13 regulation of amino acid metabolism, 01.02 nitrogen and sulfur metabolism, 01.02.04 regulation of nitrogen and sulphur utilization, 11 TRANSCRIPTION, 11.02 RNA synthesis, 11.02.03 mRNA synthesis, 11.02.03.04 transcriptional control, 70 SUBCELLULAR LOCALIZATION, 70.03 cytoplasm, 70.10 nucleus
YML100W	YML100W		III.2b, III.8c	01 METABOLISM, 01.05 C-compound and carbohydrate metabolism, 01.05.01 C-compound and carbohydrate utilization, 02 ENERGY, 02.19 metabolism of energy reserves (e.g. glycogen, trehalose), 70 SUBCELLULAR LOCALIZATION, 70.03 cytoplasm
YMR011W	HXT2	YMR011W	III.1b	20 CELLULAR TRANSPORT, TRANSPORT FACILITATION AND TRANSPORT ROUTES, 20.01 transported compounds (substrates), 20.01.03 C-compound and carbohydrate transport, 20.09 transport routes, 20.09.18 cellular import, 70 SUBCELLULAR LOCALIZATION, 70.02 eukaryotic plasma membrane / membrane attached, 70.25 vacuole or lysosome
YMR037C	MSN2	YMR037C	III.2c	11 TRANSCRIPTION, 11.02 RNA synthesis, 11.02.03 mRNA synthesis, 11.02.03.04 transcriptional control, 32 CELL RESCUE, DEFENSE AND VIRULENCE, 32.01 stress response, 70 SUBCELLULAR LOCALIZATION, 70.03 cytoplasm, 70.10 nucleus
YMR042W	ARG80	ARGR1, YMR042W	III.3a, III.3b, III.8b, III.8c	01 METABOLISM, 01.01 amino acid metabolism, 01.01.13 regulation of amino acid metabolism, 01.02 nitrogen and sulfur metabolism, 01.02.04 regulation of nitrogen and sulphur utilization, 11 TRANSCRIPTION, 11.02 RNA synthesis, 11.02.03 mRNA synthesis, 11.02.03.04 transcriptional control, 70 SUBCELLULAR LOCALIZATION, 70.10 nucleus, 70.29 bud / growth tip
YMR043W	MCM1	FUN80, YMR043W	III.1c, III.2c, III.3a, III.3b, III.8c	01 METABOLISM, 01.01 amino acid metabolism, 01.01.13 regulation of amino acid metabolism, 01.02 nitrogen and sulfur metabolism, 01.02.04 regulation of nitrogen and sulphur utilization, 01.05 C-compound and carbohydrate metabolism, 01.05.04 regulation of C-compound and carbohydrate utilization, 01.06 lipid, fatty acid and isoprenoid metabolism, 01.06.10 regulation of lipid, fatty acid and isopreno…
YMR120C	ADE17	YMR120C	III.3c	01 METABOLISM, 01.03 nucleotide metabolism, 01.03.01 purine nucleotide metabolism, 70 SUBCELLULAR LOCALIZATION, 70.03 cytoplasm
YMR133W	REC114	YMR133W	III.5c	10 CELL CYCLE AND DNA PROCESSING, 10.03 cell cycle, 10.03.02 meiosis, 70 SUBCELLULAR LOCALIZATION, 70.03 cytoplasm, 70.10 nucleus
YMR199W	CLN1	YMR199W	III.1b, III.2b, III.3c, III.8c	10 CELL CYCLE AND DNA PROCESSING, 10.03 cell cycle, 10.03.01 mitotic cell cycle and cell cycle control, 70 SUBCELLULAR LOCALIZATION, 70.03 cytoplasm, 70.10 nucleus
YMR261C	TPS3	YMR261C	III.2b, III.8c	01 METABOLISM, 01.05 C-compound and carbohydrate metabolism, 01.05.01 C-compound and carbohydrate utilization, 02 ENERGY, 02.19 metabolism of energy reserves (e.g. glycogen, trehalose), 70 SUBCELLULAR LOCALIZATION, 70.03 cytoplasm
YMR280C	CAT8	DIL1, MSP8, YMR280C	III.1a, III.1b	01 METABOLISM, 01.05 C-compound and carbohydrate metabolism, 01.05.04 regulation of C-compound and carbohydrate utilization, 02 ENERGY, 02.01 glycolysis and gluconeogenesis, 11 TRANSCRIPTION, 11.02 RNA synthesis, 11.02.03 mRNA synthesis, 11.02.03.04 transcriptional control, 70 SUBCELLULAR LOCALIZATION, 70.03 cytoplasm, 70.10 nucleus
YMR300C	ADE4	YMR300C	III.3c	01 METABOLISM, 01.03 nucleotide metabolism, 01.03.01 purine nucleotide metabolism, 70 SUBCELLULAR LOCALIZATION, 70.03 cytoplasm
YMR303C	ADH2	ADR2, YMR303C	III.1b, III.3c	01 METABOLISM, 01.05 C-compound and carbohydrate metabolism, 01.05.01 C-compound and carbohydrate utilization, 02 ENERGY, 02.16 fermentation, 70 SUBCELLULAR LOCALIZATION, 70.03 cytoplasm
YNL007C	SIS1	YNL007C	III.2b	10 CELL CYCLE AND DNA PROCESSING, 10.03 cell cycle, 10.03.01 mitotic cell cycle and cell cycle control, 12 PROTEIN SYNTHESIS, 12.04 translation, 70 SUBCELLULAR LOCALIZATION, 70.03 cytoplasm, 70.10 nucleus
YNL027W	CRZ1	HAL8, TCN1, YNL027W	II.1a	11 TRANSCRIPTION, 11.02 RNA synthesis, 11.02.03 mRNA synthesis, 11.02.03.04 transcriptional control, 32 CELL RESCUE, DEFENSE AND VIRULENCE, 32.01 stress response, 34 INTERACTION WITH THE CELLULAR ENVIRONMENT, 34.01 ionic homeostasis, 34.01.01 homeostasis of cations, 70 SUBCELLULAR LOCALIZATION, 70.03 cytoplasm
YNL037C	IDH1	YNL037C	III.2a, III.3c	01 METABOLISM, 01.05 C-compound and carbohydrate metabolism, 01.05.01 C-compound and carbohydrate utilization, 02 ENERGY, 02.10 tricarboxylic-acid pathway (citrate cycle, Krebs cycle, TCA cycle), 11 TRANSCRIPTION, 70 SUBCELLULAR LOCALIZATION, 70.16 mitochondrion
YNL102W	POL1	CDC17, CRT5, HPR3, YNL102W	III.3c	10 CELL CYCLE AND DNA PROCESSING, 10.01 DNA processing, 10.01.03 DNA synthesis and replication, 70 SUBCELLULAR LOCALIZATION, 70.03 cytoplasm, 70.10 nucleus, 70.16 mitochondrion
YNL103W	MET4	YNL103W	II.2a, II.2b, III.1a, III.5a, III.5b, III.7b	01 METABOLISM, 01.01 amino acid metabolism, 01.01.13 regulation of amino acid metabolism, 01.02 nitrogen and sulfur metabolism, 01.02.04 regulation of nitrogen and sulphur utilization, 11 TRANSCRIPTION, 11.02 RNA synthesis, 11.02.03 mRNA synthesis, 11.02.03.04 transcriptional control, 70 SUBCELLULAR LOCALIZATION, 70.03 cytoplasm, 70.10 nucleus
YNL145W	MFA2	YNL145W	III.3c	34 INTERACTION WITH THE CELLULAR ENVIRONMENT, 34.11 cellular sensing and response, 34.11.03 chemoperception and response, 34.11.03.07 pheromone response, mating-type determination, sex-specific proteins, 70 SUBCELLULAR LOCALIZATION, 70.27 extracellular / secretion proteins
YNL210W	MER1	YNL210W	III.5c	10 CELL CYCLE AND DNA PROCESSING, 10.01 DNA processing, 10.01.05 DNA recombination and DNA repair, 10.03 cell cycle, 10.03.02 meiosis, 11 TRANSCRIPTION, 11.04 RNA processing, 11.04.03 mRNA processing (splicing, 5'-, 3'-end processing), 11.04.03.01 splicing, 70 SUBCELLULAR LOCALIZATION, 70.03 cytoplasm, 70.10 nucleus
YNL216W	RAP1	GRF1, TBA1, YNL216W	III.1a, III.1c, III.3a, III.3b	01 METABOLISM, 01.02 nitrogen and sulfur metabolism, 01.02.04 regulation of nitrogen and sulphur utilization, 01.05 C-compound and carbohydrate metabolism, 01.05.04 regulation of C-compound and carbohydrate utilization, 10 CELL CYCLE AND DNA PROCESSING, 10.03 cell cycle, 10.03.01 mitotic cell cycle and cell cycle control, 11 TRANSCRIPTION, 11.02 RNA synthesis, 11.02.01 rRNA synthesis, 11.02.03 mR…
YNL220W	ADE12	BRA9, YNL220W	III.3c	01 METABOLISM, 01.03 nucleotide metabolism, 01.03.01 purine nucleotide metabolism, 70 SUBCELLULAR LOCALIZATION, 70.03 cytoplasm, 70.10 nucleus
YNL277W	MET2	YNL277W	III.5c	01 METABOLISM, 01.01 amino acid metabolism, 70 SUBCELLULAR LOCALIZATION, 70.03 cytoplasm, 70.10 nucleus
YNL283C	WSC2	YNL283C	III.1b	01 METABOLISM, 01.05 C-compound and carbohydrate metabolism, 01.05.01 C-compound and carbohydrate utilization, 70 SUBCELLULAR LOCALIZATION, 70.03 cytoplasm
YNL289W	PCL1	HCS26, YNL289W	III.3c	10 CELL CYCLE AND DNA PROCESSING, 10.03 cell cycle, 10.03.01 mitotic cell cycle and cell cycle control
YNL314W	DAL82	YNL314W	III.3a, III.3b	01 METABOLISM, 01.03 nucleotide metabolism, 01.03.13 regulation of nucleotide metabolism, 11 TRANSCRIPTION, 11.02 RNA synthesis, 11.02.03 mRNA synthesis, 11.02.03.04 transcriptional control, 70 SUBCELLULAR LOCALIZATION, 70.10 nucleus
YNR001C	CIT1	CS1, LYS6, YNR001C	III.3c	01 METABOLISM, 01.05 C-compound and carbohydrate metabolism, 01.05.01 C-compound and carbohydrate utilization, 02 ENERGY, 02.10 tricarboxylic-acid pathway (citrate cycle, Krebs cycle, TCA cycle), 42 BIOGENESIS OF CELLULAR COMPONENTS, 42.16 mitochondrion, 70 SUBCELLULAR LOCALIZATION, 70.16 mitochondrion
YNR016C	ACC1	ABP2, FAS3, MTR7, YNR016C	III.3c	01 METABOLISM, 01.06 lipid, fatty acid and isoprenoid metabolism, 01.06.01 lipid, fatty acid and isoprenoid biosynthesis, 70 SUBCELLULAR LOCALIZATION, 70.03 cytoplasm, 70.07 endoplasmic reticulum, 70.10 nucleus, 70.10.05 nuclear membrane, 70.16 mitochondrion
YNR052C	POP2	CAF1, YNR052C	III.8c	01 METABOLISM, 01.05 C-compound and carbohydrate metabolism, 01.05.04 regulation of C-compound and carbohydrate utilization, 11 TRANSCRIPTION, 11.02 RNA synthesis, 11.02.03 mRNA synthesis, 11.02.03.04 transcriptional control, 43 CELL TYPE DIFFERENTIATION, 43.01 fungal/microorganismic cell type differentiation, 43.01.03 fungal and other eukaryotic cell type differentiation, 43.01.03.09 development…
YOL004W	SIN3	CPE1, GAM2, RPD1, SDI1, SDS16, UME4, YOL004W	II.2a, III.1c, III.3a, III.3b, III.5a	01 METABOLISM, 01.06 lipid, fatty acid and isoprenoid metabolism, 01.06.10 regulation of lipid, fatty acid and isoprenoid metabolism, 11 TRANSCRIPTION, 11.02 RNA synthesis, 11.02.03 mRNA synthesis, 11.02.03.04 transcriptional control, 34 INTERACTION WITH THE CELLULAR ENVIRONMENT, 34.11 cellular sensing and response, 34.11.03 chemoperception and response, 34.11.03.07 pheromone response, mating-typ…
YOL006C	TOP1	MAK1, MAK17, YOL006C	II.2b	10 CELL CYCLE AND DNA PROCESSING, 10.01 DNA processing, 10.01.03 DNA synthesis and replication, 10.01.05 DNA recombination and DNA repair, 11 TRANSCRIPTION, 70 SUBCELLULAR LOCALIZATION, 70.10 nucleus, 70.10.07 nucleolus
YOL051W	GAL11	ABE1, RAR3, SDS4, SPT13, YOL051W	II.2a, III.3a, III.3b, III.8c	01 METABOLISM, 01.05 C-compound and carbohydrate metabolism, 01.05.04 regulation of C-compound and carbohydrate utilization, 11 TRANSCRIPTION, 11.02 RNA synthesis, 11.02.03 mRNA synthesis, 11.02.03.01 general transcription activities, 34 INTERACTION WITH THE CELLULAR ENVIRONMENT, 34.11 cellular sensing and response, 34.11.03 chemoperception and response, 34.11.03.07 pheromone response, mating-typ…
YOL058W	ARG1	ARG10, YOL058W	III.3c	01 METABOLISM, 01.01 amino acid metabolism, 01.02 nitrogen and sulfur metabolism, 01.02.01 nitrogen and sulfur utilization, 70 SUBCELLULAR LOCALIZATION, 70.03 cytoplasm
YOL067C	RTG1	YOL067C	III.2c, III.3a, III.3b, III.8b	01 METABOLISM, 01.05 C-compound and carbohydrate metabolism, 01.05.04 regulation of C-compound and carbohydrate utilization, 11 TRANSCRIPTION, 11.02 RNA synthesis, 11.02.03 mRNA synthesis, 11.02.03.04 transcriptional control, 70 SUBCELLULAR LOCALIZATION, 70.03 cytoplasm, 70.10 nucleus
YOL086C	ADH1	ADC1, YOL086C	III.3c	01 METABOLISM, 01.05 C-compound and carbohydrate metabolism, 01.05.01 C-compound and carbohydrate utilization, 02 ENERGY, 02.16 fermentation, 70 SUBCELLULAR LOCALIZATION, 70.03 cytoplasm
YOL108C	INO4	YOL108C	III.2c, III.3a, III.3b, III.8c	01 METABOLISM, 01.06 lipid, fatty acid and isoprenoid metabolism, 01.06.10 regulation of lipid, fatty acid and isoprenoid metabolism, 11 TRANSCRIPTION, 11.02 RNA synthesis, 11.02.03 mRNA synthesis, 11.02.03.04 transcriptional control, 70 SUBCELLULAR LOCALIZATION, 70.03 cytoplasm, 70.10 nucleus
YOL140W	ARG8	YOL140W	III.3c	01 METABOLISM, 01.01 amino acid metabolism, 70 SUBCELLULAR LOCALIZATION, 70.16 mitochondrion
YOL156W	HXT11	LGT3, YOL156W	III.1b	20 CELLULAR TRANSPORT, TRANSPORT FACILITATION AND TRANSPORT ROUTES, 20.01 transported compounds (substrates), 20.01.03 C-compound and carbohydrate transport, 20.09 transport routes, 20.09.18 cellular import, 70 SUBCELLULAR LOCALIZATION, 70.02 eukaryotic plasma membrane / membrane attached
YOR065W	CYT1	CTC1, YOR065W, YOR29-16	III.3c	02 ENERGY, 02.13 respiration, 70 SUBCELLULAR LOCALIZATION, 70.16 mitochondrion, 70.16.05 mitochondrial inner membrane
YOR074C	CDC21	CRT9, TMP1, YOR074C, YOR29-25	III.3c	01 METABOLISM, 01.03 nucleotide metabolism, 01.03.07 deoxyribonucleotide metabolism, 70 SUBCELLULAR LOCALIZATION, 70.03 cytoplasm, 70.10 nucleus
YOR077W	RTS2	YOR077W, YOR29-28	III.5c	10 CELL CYCLE AND DNA PROCESSING, 10.01 DNA processing, 10.01.05 DNA recombination and DNA repair, 70 SUBCELLULAR LOCALIZATION, 70.03 cytoplasm, 70.10 nucleus
YOR128C	ADE2	YOR128C	III.3c	01 METABOLISM, 01.03 nucleotide metabolism, 01.03.01 purine nucleotide metabolism, 70 SUBCELLULAR LOCALIZATION, 70.03 cytoplasm
YOR136W	IDH2	YOR136W	III.2b, III.3c	01 METABOLISM, 01.05 C-compound and carbohydrate metabolism, 01.05.01 C-compound and carbohydrate utilization, 02 ENERGY, 02.10 tricarboxylic-acid pathway (citrate cycle, Krebs cycle, TCA cycle), 11 TRANSCRIPTION, 70 SUBCELLULAR LOCALIZATION, 70.16 mitochondrion
YOR153W	PDR5	LEM1, YOR153W	III.1b	20 CELLULAR TRANSPORT, TRANSPORT FACILITATION AND TRANSPORT ROUTES, 20.01 transported compounds (substrates), 20.01.01 ion transport, 20.01.01.01 cation transport (Na, K, Ca , NH4, etc.), 20.01.13 lipid transport, 20.03 transport facilitation, 20.03.25 ABC transporters, 32 CELL RESCUE, DEFENSE AND VIRULENCE, 32.07 detoxification, 34 INTERACTION WITH THE CELLULAR ENVIRONMENT, 34.01 ionic homeostas…
YOR180C	DCI1	ECI2, YOR180C	III.2b	01 METABOLISM, 01.06 lipid, fatty acid and isoprenoid metabolism, 01.06.07 lipid, fatty acid and isoprenoid utilization, 70 SUBCELLULAR LOCALIZATION, 70.03 cytoplasm, 70.19 peroxisome
YOR212W	STE4	HMD2, YOR212W	III.2b	30 CELLULAR COMMUNICATION/SIGNAL TRANSDUCTION MECHANISM, 30.01 intracellular signalling, 30.01.05 enzyme mediated signal transduction, 30.01.05.05 G-protein mediated signal transduction, 34 INTERACTION WITH THE CELLULAR ENVIRONMENT, 34.11 cellular sensing and response, 34.11.03 chemoperception and response, 34.11.03.07 pheromone response, mating-type determination, sex-specific proteins, 43 CELL …
YOR290C	SNF2	GAM1, HAF1, SWI2, TYE3, YOR290C	III.3a, III.3b, III.8c	01 METABOLISM, 01.05 C-compound and carbohydrate metabolism, 01.05.04 regulation of C-compound and carbohydrate utilization, 11 TRANSCRIPTION, 11.02 RNA synthesis, 11.02.03 mRNA synthesis, 11.02.03.04 transcriptional control, 34 INTERACTION WITH THE CELLULAR ENVIRONMENT, 34.11 cellular sensing and response, 34.11.03 chemoperception and response, 34.11.03.07 pheromone response, mating-type determi…
YOR328W	PDR10	YOR328W	III.1b	20 CELLULAR TRANSPORT, TRANSPORT FACILITATION AND TRANSPORT ROUTES, 20.03 transport facilitation, 20.03.25 ABC transporters, 70 SUBCELLULAR LOCALIZATION, 70.02 eukaryotic plasma membrane / membrane attached
YOR348C	PUT4	YOR348C	III.1b	20 CELLULAR TRANSPORT, TRANSPORT FACILITATION AND TRANSPORT ROUTES, 20.01 transported compounds (substrates), 20.01.07 amino acid transport, 20.09 transport routes, 20.09.18 cellular import, 70 SUBCELLULAR LOCALIZATION, 70.02 eukaryotic plasma membrane / membrane attached, 70.03 cytoplasm
YOR358W	HAP5	YOR358W	III.3a, III.3b, III.8c	11 TRANSCRIPTION, 11.02 RNA synthesis, 11.02.03 mRNA synthesis, 11.02.03.04 transcriptional control, 70 SUBCELLULAR LOCALIZATION, 70.03 cytoplasm, 70.10 nucleus
YOR363C	PIP2	OAF2, YOR363C	III.2c	01 METABOLISM, 01.06 lipid, fatty acid and isoprenoid metabolism, 01.06.10 regulation of lipid, fatty acid and isoprenoid metabolism, 11 TRANSCRIPTION, 11.02 RNA synthesis, 11.02.03 mRNA synthesis, 11.02.03.04 transcriptional control, 70 SUBCELLULAR LOCALIZATION, 70.03 cytoplasm, 70.10 nucleus
YOR375C	GDH1	GDH-A, GDHA, URE1, YOR375C	III.1b, III.3c	01 METABOLISM, 01.01 amino acid metabolism, 01.02 nitrogen and sulfur metabolism, 01.02.01 nitrogen and sulfur utilization, 70 SUBCELLULAR LOCALIZATION, 70.03 cytoplasm, 70.10 nucleus
YPL016W	SWI1	ADR6, GAM3, LPA1, YPL016W	III.1a, III.3a, III.3b	01 METABOLISM, 01.05 C-compound and carbohydrate metabolism, 01.05.04 regulation of C-compound and carbohydrate utilization, 11 TRANSCRIPTION, 11.02 RNA synthesis, 11.02.03 mRNA synthesis, 11.02.03.04 transcriptional control, 34 INTERACTION WITH THE CELLULAR ENVIRONMENT, 34.11 cellular sensing and response, 34.11.03 chemoperception and response, 34.11.03.07 pheromone response, mating-type determi…
YPL031C	PHO85	LDB15, YPL031C	III.2b	01 METABOLISM, 01.04 phosphate metabolism, 01.04.04 regulation of phosphate utilization, 01.05 C-compound and carbohydrate metabolism, 01.05.04 regulation of C-compound and carbohydrate utilization, 02 ENERGY, 02.19 metabolism of energy reserves (e.g. glycogen, trehalose), 10 CELL CYCLE AND DNA PROCESSING, 10.03 cell cycle, 10.03.01 mitotic cell cycle and cell cycle control, 11 TRANSCRIPTION, 11.…
YPL075W	GCR1	LPF10, YPL075W	III.2c, III.3a, III.3b	01 METABOLISM, 01.05 C-compound and carbohydrate metabolism, 01.05.04 regulation of C-compound and carbohydrate utilization, 11 TRANSCRIPTION, 11.02 RNA synthesis, 11.02.03 mRNA synthesis, 11.02.03.04 transcriptional control, 70 SUBCELLULAR LOCALIZATION, 70.03 cytoplasm, 70.10 nucleus
YPL082C	MOT1	BTAF1, BUR3, LPF4, YPL082C	III.8c	11 TRANSCRIPTION, 11.02 RNA synthesis, 11.02.03 mRNA synthesis, 11.02.03.04 transcriptional control, 70 SUBCELLULAR LOCALIZATION, 70.10 nucleus, 70.16 mitochondrion
YPL111W	CAR1	LPH15, YPL111W	III.3c	01 METABOLISM, 01.01 amino acid metabolism, 01.02 nitrogen and sulfur metabolism, 01.02.04 regulation of nitrogen and sulphur utilization, 70 SUBCELLULAR LOCALIZATION, 70.03 cytoplasm, 70.10 nucleus
YPL187W	MF(ALPHA)1	YPL187W	III.1b, III.3c	34 INTERACTION WITH THE CELLULAR ENVIRONMENT, 34.11 cellular sensing and response, 34.11.03 chemoperception and response, 34.11.03.07 pheromone response, mating-type determination, sex-specific proteins, 70 SUBCELLULAR LOCALIZATION, 70.27 extracellular / secretion proteins
YPL231W	FAS2	YPL231W	III.2b, III.3c	01 METABOLISM, 01.06 lipid, fatty acid and isoprenoid metabolism, 01.06.01 lipid, fatty acid and isoprenoid biosynthesis, 14 PROTEIN FATE (folding, modification, destination), 14.10 assembly of protein complexes, 70 SUBCELLULAR LOCALIZATION, 70.03 cytoplasm, 70.16 mitochondrion
YPL240C	HSP82	HSP83, HSP90, YPL240C	III.1b, III.2b, III.3c	02 ENERGY, 02.19 metabolism of energy reserves (e.g. glycogen, trehalose), 10 CELL CYCLE AND DNA PROCESSING, 10.03 cell cycle, 10.03.02 meiosis, 32 CELL RESCUE, DEFENSE AND VIRULENCE, 32.01 stress response, 34 INTERACTION WITH THE CELLULAR ENVIRONMENT, 34.11 cellular sensing and response, 34.11.03 chemoperception and response, 34.11.03.07 pheromone response, mating-type determination, sex-specifi…
YPL248C	GAL4	GAL81, YPL248C	II.2a, III.1a, III.1b, III.3a, III.3b	01 METABOLISM, 01.05 C-compound and carbohydrate metabolism, 01.05.04 regulation of C-compound and carbohydrate utilization, 11 TRANSCRIPTION, 11.02 RNA synthesis, 11.02.03 mRNA synthesis, 11.02.03.04 transcriptional control, 70 SUBCELLULAR LOCALIZATION, 70.10 nucleus
YPL256C	CLN2	YPL256C	II.2b, III.3c, III.4b, III.8c	10 CELL CYCLE AND DNA PROCESSING, 10.01 DNA processing, 10.01.03 DNA synthesis and replication, 10.03 cell cycle, 10.03.01 mitotic cell cycle and cell cycle control, 34 INTERACTION WITH THE CELLULAR ENVIRONMENT, 34.11 cellular sensing and response, 34.11.03 chemoperception and response, 34.11.03.07 pheromone response, mating-type determination, sex-specific proteins, 40 CELL FATE, 40.01 cell grow…
YPR065W	ROX1	REO1, YPR065W	II.1a, III.1a	01 METABOLISM, 01.07 metabolism of vitamins, cofactors, and prosthetic groups, 01.07.07 regulation of vitamins, cofactors, and prosthetic groups metabolism, 11 TRANSCRIPTION, 11.02 RNA synthesis, 11.02.03 mRNA synthesis, 11.02.03.04 transcriptional control, 70 SUBCELLULAR LOCALIZATION, 70.10 nucleus
YPR119W	CLB2	YPR119W	III.2b	10 CELL CYCLE AND DNA PROCESSING, 10.03 cell cycle, 10.03.01 mitotic cell cycle and cell cycle control, 43 CELL TYPE DIFFERENTIATION, 43.01 fungal/microorganismic cell type differentiation, 43.01.03 fungal and other eukaryotic cell type differentiation, 43.01.03.05 budding, cell polarity and filament formation, 70 SUBCELLULAR LOCALIZATION, 70.04 cytoskeleton, 70.04.05 microtubule cytoskeleton, 70…
YPR120C	CLB5	YPR120C	III.3c	10 CELL CYCLE AND DNA PROCESSING, 10.01 DNA processing, 10.01.03 DNA synthesis and replication, 10.03 cell cycle, 10.03.01 mitotic cell cycle and cell cycle control, 10.03.02 meiosis, 70 SUBCELLULAR LOCALIZATION, 70.16 mitochondrion
YPR167C	MET16	YPR167C	III.1b, III.5c	01 METABOLISM, 01.01 amino acid metabolism, 01.02 nitrogen and sulfur metabolism, 01.02.01 nitrogen and sulfur utilization, 70 SUBCELLULAR LOCALIZATION, 70.03 cytoplasm
YPR191W	QCR2	COR2, UCR2, YPR191W	III.3c	02 ENERGY, 02.13 respiration, 14 PROTEIN FATE (folding, modification, destination), 14.10 assembly of protein complexes, 70 SUBCELLULAR LOCALIZATION, 70.16 mitochondrion, 70.16.05 mitochondrial inner membrane

## Sheet: Functions by positions
Function (FunCat)	Total	% of all genes	Genes		II.1a	%	Genes	II.2a	%	Genes	II.2b	%	Genes	II.4a	%	Genes	II.4b	%	Genes	III.1a	%	Genes	III.1b	%	Genes	III.1c	%	Genes	III.2a	%	Genes	III.2b	%	Genes	III.2c	%	Genes	III.3a	%	Genes	III.3b	%	Genes	III.3c	%	Genes	III.4a	%	Genes
01 METABOLISM	130	0.5	YAL021C, YAL038W, YAR015W, YAR071W, YBL103C, YBR018C, YBR019C, YBR020W, YBR050C, YBR093C, YBR126C, YBR208C, YBR248C, YBR289W, YCL030C, YCR005C, YCR012W, YDL106C, YDL205C, YDR009W, YDR043C, YDR044W, YDR074W, YDR123C, YDR148C, YDR176W, YDR207C, YDR232W, YDR408C, YDR516C, YEL009C, YEL070W, YER026C, YER040W, YER069W, YER070W, YFL018C, YFR034C, YGL035C, YGL205W, YGL209W, YGL234W, YGR019W, YGR061C, YGR…	ACC1, ACE2, ACO1, ADE1, ADE12, ADE13, ADE17, ADE2, ADE3, ADE4, ADE5,7, ADE6, ADE8, ADH1, ADH2, ARG1, ARG3, ARG5,6, ARG8, ARG80, ARG81, BAS1, CAR1, CAR2, CAT2, CAT8, CBF1, CCR4, CDC19, CDC21, CHO1, CHO2, CIT1, CIT2, CKI1, CTS1, DAL1, DAL2, DAL3, DAL7, DAL80, DAL81, DAL82, DCI1, DOG2, DUR1,2, ECI1, EMI2, ENO1, ENO2, ERG11, FAS1, FAS2, FBP1, FPS1, GAL1, GAL10, GAL11, GAL3, GAL4, GAL7, GAL80, GCN4, G…	4	1%, 3%, 40%	YGL035C, YJL110C, YKR034W, YPR065W	6	2%, 4%, 46%	YDR207C, YJR060W, YNL103W, YOL004W, YOL051W, YPL248C	4	1%, 3%, 33%	YDR207C, YIR017C, YML051W, YNL103W	1	0%, 0%, 100%	YJL110C	1	0%, 0%, 100%	YKR034W	11	4%, 8%, 50%	YDR123C, YGL035C, YJL110C, YKR034W, YLR131C, YMR280C, YNL103W, YNL216W, YPL016W, YPL248C, YPR065W	34	13%, 26%, 45%	YAL038W, YBR019C, YBR020W, YBR050C, YBR126C, YBR208C, YCR012W, YDR009W, YDR044W, YDR516C, YEL070W, YER026C, YGR019W, YGR157W, YGR254W, YHR007C, YHR037W, YHR043C, YIL162W, YIR029W, YIR031C, YIR032C, YJL153C, YJR073C, YLL043W, YLR044C, YLR142W, YLR377C, YMR280C, YMR303C, YNL283C, YOR375C, YPL248C, YPR167C	8	3%, 6%, 47%	YDR207C, YEL009C, YER040W, YGL035C, YGL209W, YMR043W, YNL216W, YOL004W	10	3%, 7%, 43%	YBR126C, YCL030C, YDR074W, YDR148C, YER070W, YFL018C, YGR233C, YKL182W, YLR284C, YNL037C	14	5%, 10%, 45%	YDR074W, YFL018C, YGL205W, YIL066C, YIL125W, YLR044C, YLR131C, YML042W, YML100W, YMR261C, YOR136W, YOR180C, YPL031C, YPL231W	10	3%, 7%, 43%	YBL103C, YDR123C, YDR207C, YFR034C, YKL062W, YMR043W, YOL067C, YOL108C, YOR363C, YPL075W	26	10%, 20%, 59%	YBL103C, YBR289W, YDL106C, YDR043C, YDR123C, YDR176W, YDR207C, YFR034C, YGL035C, YHL025W, YIR023W, YJL176C, YKR099W, YML099C, YMR042W, YMR043W, YNL216W, YNL314W, YOL004W, YOL051W, YOL067C, YOL108C, YOR290C, YPL016W, YPL075W, YPL248C	26	10%, 20%, 59%	YBL103C, YBR289W, YDL106C, YDR043C, YDR123C, YDR176W, YDR207C, YFR034C, YGL035C, YHL025W, YIR023W, YJL176C, YKR099W, YML099C, YMR042W, YMR043W, YNL216W, YNL314W, YOL004W, YOL051W, YOL067C, YOL108C, YOR290C, YPL016W, YPL075W, YPL248C	56	21%, 43%, 58%	YAL038W, YAR015W, YAR071W, YBL103C, YBR018C, YBR019C, YBR020W, YBR093C, YBR208C, YBR248C, YCL030C, YCR005C, YCR012W, YDL205C, YDR148C, YDR232W, YDR408C, YER026C, YER069W, YGL234W, YGR061C, YGR157W, YGR204W, YGR254W, YHR174W, YIL125W, YIL162W, YIR027C, YIR029W, YIR031C, YJL088W, YJL153C, YJR073C, YKL148C, YKL182W, YLR133W, YLR286C, YLR304C, YLR359W, YLR438W, YMR120C, YMR300C, YMR303C, YNL037C, YNL…
01.01 amino acid metabolism	34	0.13	YAL021C, YBR208C, YBR248C, YCL030C, YCR005C, YDL106C, YDR207C, YEL009C, YER069W, YFL018C, YGR019W, YGR204W, YHR037W, YIR017C, YIR023W, YJL088W, YJR010W, YJR060W, YKL001C, YKR099W, YLR142W, YLR303W, YLR304C, YLR438W, YML099C, YMR042W, YMR043W, YNL103W, YNL277W, YOL058W, YOL140W, YOR375C, YPL111W, YPR167C	ACO1, ADE3, ARG1, ARG3, ARG5,6, ARG8, ARG80, ARG81, BAS1, CAR1, CAR2, CBF1, CCR4, CIT2, DAL81, DUR1,2, GCN4, GDH1, HIS4, HIS7, LPD1, MCM1, MET14, MET16, MET17, MET2, MET28, MET3, MET4, PHO2, PUT1, PUT2, UGA1, UME6				3	1%, 8%, 23%	YDR207C, YJR060W, YNL103W	3	1%, 8%, 25%	YDR207C, YIR017C, YNL103W							1	0%, 2%, 4%	YNL103W	6	2%, 17%, 8%	YBR208C, YGR019W, YHR037W, YLR142W, YOR375C, YPR167C	3	1%, 8%, 17%	YDR207C, YEL009C, YMR043W	2	0%, 5%, 8%	YCL030C, YFL018C	1	0%, 2%, 3%	YFL018C	2	0%, 5%, 8%	YDR207C, YMR043W	7	2%, 20%, 15%	YDL106C, YDR207C, YIR023W, YKR099W, YML099C, YMR042W, YMR043W	7	2%, 20%, 15%	YDL106C, YDR207C, YIR023W, YKR099W, YML099C, YMR042W, YMR043W	13	5%, 38%, 13%	YBR208C, YBR248C, YCL030C, YCR005C, YER069W, YGR204W, YJL088W, YLR304C, YLR438W, YOL058W, YOL140W, YOR375C, YPL111W
01.01.03 assimilation of ammonia, metabolism of the glutamate group	2	0	YCR005C, YLR304C	ACO1, CIT2																																								2	0%, 100%, 2%	YCR005C, YLR304C
01.01.03.02 metabolism of glutamate	2	0	YCR005C, YLR304C	ACO1, CIT2																																								2	0%, 100%, 2%	YCR005C, YLR304C
01.01.03.02.01 biosynthesis of glutamate	2	0	YCR005C, YLR304C	ACO1, CIT2																																								2	0%, 100%, 2%	YCR005C, YLR304C
01.01.09 metabolism of the cysteine - aromatic group	2	0	YDL106C, YKR099W	BAS1, PHO2																																		2	0%, 100%, 4%	YDL106C, YKR099W	2	0%, 100%, 4%	YDL106C, YKR099W
01.01.09.07 metabolism of histidine	2	0	YDL106C, YKR099W	BAS1, PHO2																																		2	0%, 100%, 4%	YDL106C, YKR099W	2	0%, 100%, 4%	YDL106C, YKR099W
01.01.09.07.01 biosynthesis of histidine	2	0	YDL106C, YKR099W	BAS1, PHO2																																		2	0%, 100%, 4%	YDL106C, YKR099W	2	0%, 100%, 4%	YDL106C, YKR099W
01.01.13 regulation of amino acid metabolism	11	0.04	YAL021C, YDR207C, YEL009C, YIR017C, YIR023W, YJR060W, YKR099W, YML099C, YMR042W, YMR043W, YNL103W	ARG80, ARG81, BAS1, CBF1, CCR4, DAL81, GCN4, MCM1, MET28, MET4, UME6				3	1%, 27%, 23%	YDR207C, YJR060W, YNL103W	3	1%, 27%, 25%	YDR207C, YIR017C, YNL103W							1	0%, 9%, 4%	YNL103W				3	1%, 27%, 17%	YDR207C, YEL009C, YMR043W							2	0%, 18%, 8%	YDR207C, YMR043W	6	2%, 54%, 13%	YDR207C, YIR023W, YKR099W, YML099C, YMR042W, YMR043W	6	2%, 54%, 13%	YDR207C, YIR023W, YKR099W, YML099C, YMR042W, YMR043W
01.02 nitrogen and sulfur metabolism	24	0.09	YBR208C, YDR207C, YER040W, YGR019W, YIR017C, YIR023W, YIR027C, YIR029W, YIR032C, YJL110C, YJR010W, YJR060W, YKL001C, YKR034W, YLR438W, YML099C, YMR042W, YMR043W, YNL103W, YNL216W, YOL058W, YOR375C, YPL111W, YPR167C	ARG1, ARG80, ARG81, CAR1, CAR2, CBF1, DAL1, DAL2, DAL3, DAL80, DAL81, DUR1,2, GDH1, GLN3, GZF3, MCM1, MET14, MET16, MET28, MET3, MET4, RAP1, UGA1, UME6	2	0%, 8%, 20%	YJL110C, YKR034W	3	1%, 12%, 23%	YDR207C, YJR060W, YNL103W	3	1%, 12%, 25%	YDR207C, YIR017C, YNL103W	1	0%, 4%, 100%	YJL110C	1	0%, 4%, 100%	YKR034W	4	1%, 16%, 18%	YJL110C, YKR034W, YNL103W, YNL216W	6	2%, 25%, 8%	YBR208C, YGR019W, YIR029W, YIR032C, YOR375C, YPR167C	4	1%, 16%, 23%	YDR207C, YER040W, YMR043W, YNL216W							2	0%, 8%, 8%	YDR207C, YMR043W	6	2%, 25%, 13%	YDR207C, YIR023W, YML099C, YMR042W, YMR043W, YNL216W	6	2%, 25%, 13%	YDR207C, YIR023W, YML099C, YMR042W, YMR043W, YNL216W	7	2%, 29%, 7%	YBR208C, YIR027C, YIR029W, YLR438W, YOL058W, YOR375C, YPL111W
01.02.01 nitrogen and sulfur utilization	10	0.03	YBR208C, YIR027C, YIR029W, YIR032C, YJR010W, YKL001C, YLR438W, YOL058W, YOR375C, YPR167C	ARG1, CAR2, DAL1, DAL2, DAL3, DUR1,2, GDH1, MET14, MET16, MET3																			5	1%, 50%, 6%	YBR208C, YIR029W, YIR032C, YOR375C, YPR167C																			6	2%, 60%, 6%	YBR208C, YIR027C, YIR029W, YLR438W, YOL058W, YOR375C
01.02.04 regulation of nitrogen and sulphur utilization	14	0.05	YDR207C, YER040W, YGR019W, YIR017C, YIR023W, YJL110C, YJR060W, YKR034W, YML099C, YMR042W, YMR043W, YNL103W, YNL216W, YPL111W	ARG80, ARG81, CAR1, CBF1, DAL80, DAL81, GLN3, GZF3, MCM1, MET28, MET4, RAP1, UGA1, UME6	2	0%, 14%, 20%	YJL110C, YKR034W	3	1%, 21%, 23%	YDR207C, YJR060W, YNL103W	3	1%, 21%, 25%	YDR207C, YIR017C, YNL103W	1	0%, 7%, 100%	YJL110C	1	0%, 7%, 100%	YKR034W	4	1%, 28%, 18%	YJL110C, YKR034W, YNL103W, YNL216W	1	0%, 7%, 1%	YGR019W	4	1%, 28%, 23%	YDR207C, YER040W, YMR043W, YNL216W							2	0%, 14%, 8%	YDR207C, YMR043W	6	2%, 42%, 13%	YDR207C, YIR023W, YML099C, YMR042W, YMR043W, YNL216W	6	2%, 42%, 13%	YDR207C, YIR023W, YML099C, YMR042W, YMR043W, YNL216W	1	0%, 7%, 1%	YPL111W
01.03 nucleotide metabolism	22	0.08	YAR015W, YBR208C, YDL106C, YDR408C, YER070W, YGL234W, YGR061C, YGR204W, YIL066C, YIR023W, YIR027C, YIR029W, YIR031C, YIR032C, YKR099W, YLR359W, YMR120C, YMR300C, YNL220W, YNL314W, YOR074C, YOR128C	ADE1, ADE12, ADE13, ADE17, ADE2, ADE3, ADE4, ADE5,7, ADE6, ADE8, BAS1, CDC21, DAL1, DAL2, DAL3, DAL7, DAL81, DAL82, DUR1,2, PHO2, RNR1, RNR3																			4	1%, 18%, 5%	YBR208C, YIR029W, YIR031C, YIR032C				1	0%, 4%, 4%	YER070W	1	0%, 4%, 3%	YIL066C				4	1%, 18%, 9%	YDL106C, YIR023W, YKR099W, YNL314W	4	1%, 18%, 9%	YDL106C, YIR023W, YKR099W, YNL314W	15	5%, 68%, 15%	YAR015W, YBR208C, YDR408C, YGL234W, YGR061C, YGR204W, YIR027C, YIR029W, YIR031C, YLR359W, YMR120C, YMR300C, YNL220W, YOR074C, YOR128C
01.03.01 purine nucleotide metabolism	17	0.06	YAR015W, YBR208C, YDL106C, YDR408C, YGL234W, YGR061C, YGR204W, YIR027C, YIR029W, YIR031C, YIR032C, YKR099W, YLR359W, YMR120C, YMR300C, YNL220W, YOR128C	ADE1, ADE12, ADE13, ADE17, ADE2, ADE3, ADE4, ADE5,7, ADE6, ADE8, BAS1, DAL1, DAL2, DAL3, DAL7, DUR1,2, PHO2																			4	1%, 23%, 5%	YBR208C, YIR029W, YIR031C, YIR032C													2	0%, 11%, 4%	YDL106C, YKR099W	2	0%, 11%, 4%	YDL106C, YKR099W	14	5%, 82%, 14%	YAR015W, YBR208C, YDR408C, YGL234W, YGR061C, YGR204W, YIR027C, YIR029W, YIR031C, YLR359W, YMR120C, YMR300C, YNL220W, YOR128C
01.03.07 deoxyribonucleotide metabolism	3	0.01	YER070W, YIL066C, YOR074C	CDC21, RNR1, RNR3																									1	0%, 33%, 4%	YER070W	1	0%, 33%, 3%	YIL066C										1	0%, 33%, 1%	YOR074C
01.03.13 regulation of nucleotide metabolism	3	0.01	YDL106C, YIR023W, YNL314W	DAL81, DAL82, PHO2																																		3	1%, 100%, 6%	YDL106C, YIR023W, YNL314W	3	1%, 100%, 6%	YDL106C, YIR023W, YNL314W
01.04 phosphate metabolism	7	0.02	YAR071W, YBR093C, YDL106C, YFR034C, YGR233C, YHR043C, YPL031C	DOG2, PHO11, PHO2, PHO4, PHO5, PHO81, PHO85																			1	0%, 14%, 1%	YHR043C				1	0%, 14%, 4%	YGR233C	1	0%, 14%, 3%	YPL031C	1	0%, 14%, 4%	YFR034C	2	0%, 28%, 4%	YDL106C, YFR034C	2	0%, 28%, 4%	YDL106C, YFR034C	2	0%, 28%, 2%	YAR071W, YBR093C
01.04.01 phosphate utilization	3	0.01	YAR071W, YBR093C, YHR043C	DOG2, PHO11, PHO5																			1	0%, 33%, 1%	YHR043C																			2	0%, 66%, 2%	YAR071W, YBR093C
01.04.04 regulation of phosphate utilization	4	0.01	YDL106C, YFR034C, YGR233C, YPL031C	PHO2, PHO4, PHO81, PHO85																									1	0%, 25%, 4%	YGR233C	1	0%, 25%, 3%	YPL031C	1	0%, 25%, 4%	YFR034C	2	0%, 50%, 4%	YDL106C, YFR034C	2	0%, 50%, 4%	YDL106C, YFR034C
01.05 C-compound and carbohydrate metabolism	55	0.21	YAL021C, YAL038W, YBL103C, YBR018C, YBR019C, YBR020W, YBR050C, YBR126C, YBR289W, YCR012W, YDR009W, YDR043C, YDR074W, YDR148C, YDR176W, YDR516C, YEL070W, YGL035C, YGL209W, YGR254W, YHL025W, YHR043C, YHR174W, YIL125W, YIL162W, YIR031C, YJL153C, YJL176C, YKL062W, YKL148C, YLR044C, YLR131C, YLR286C, YLR304C, YLR377C, YML051W, YML100W, YMR043W, YMR261C, YMR280C, YMR303C, YNL037C, YNL216W, YNL283C, YNR…	ACE2, ACO1, ADH1, ADH2, CAT8, CCR4, CDC19, CIT1, CTS1, DAL7, DOG2, EMI2, ENO1, ENO2, FBP1, GAL1, GAL10, GAL11, GAL3, GAL4, GAL7, GAL80, GCR1, IDH1, IDH2, INO1, KGD1, KGD2, MCM1, MIG1, MIG2, MSN4, NGG1, NRG1, PDC1, PGK1, PHO85, POP2, RAP1, REG2, RTG1, RTG3, SNF2, SNF5, SNF6, SUC2, SWI1, SWI3, TPS1, TPS2, TPS3, WSC2, YEL070W, YKL148C, YML100W	1	0%, 1%, 10%	YGL035C	2	0%, 3%, 15%	YOL051W, YPL248C	1	0%, 1%, 8%	YML051W							6	2%, 10%, 27%	YGL035C, YLR131C, YMR280C, YNL216W, YPL016W, YPL248C	20	7%, 36%, 27%	YAL038W, YBR019C, YBR020W, YBR050C, YBR126C, YCR012W, YDR009W, YDR516C, YEL070W, YGR254W, YHR043C, YIL162W, YIR031C, YJL153C, YLR044C, YLR377C, YMR280C, YMR303C, YNL283C, YPL248C	4	1%, 7%, 23%	YGL035C, YGL209W, YMR043W, YNL216W	4	1%, 7%, 17%	YBR126C, YDR074W, YDR148C, YNL037C	8	3%, 14%, 25%	YDR074W, YIL125W, YLR044C, YLR131C, YML100W, YMR261C, YOR136W, YPL031C	5	1%, 9%, 21%	YBL103C, YKL062W, YMR043W, YOL067C, YPL075W	15	5%, 27%, 34%	YBL103C, YBR289W, YDR043C, YDR176W, YGL035C, YHL025W, YJL176C, YMR043W, YNL216W, YOL051W, YOL067C, YOR290C, YPL016W, YPL075W, YPL248C	15	5%, 27%, 34%	YBL103C, YBR289W, YDR043C, YDR176W, YGL035C, YHL025W, YJL176C, YMR043W, YNL216W, YOL051W, YOL067C, YOR290C, YPL016W, YPL075W, YPL248C	21	8%, 38%, 21%	YAL038W, YBL103C, YBR018C, YBR019C, YBR020W, YCR012W, YDR148C, YGR254W, YHR174W, YIL125W, YIL162W, YIR031C, YJL153C, YKL148C, YLR286C, YLR304C, YMR303C, YNL037C, YNR001C, YOL086C, YOR136W
01.05.01 C-compound and carbohydrate utilization	30	0.11	YAL038W, YBR018C, YBR019C, YBR020W, YBR126C, YCR012W, YDR074W, YDR148C, YDR516C, YEL070W, YGR254W, YHR043C, YHR174W, YIL125W, YIL162W, YIR031C, YJL153C, YKL148C, YLR044C, YLR286C, YLR304C, YLR377C, YML100W, YMR261C, YMR303C, YNL037C, YNL283C, YNR001C, YOL086C, YOR136W	ACO1, ADH1, ADH2, CDC19, CIT1, CTS1, DAL7, DOG2, EMI2, ENO1, ENO2, FBP1, GAL1, GAL10, GAL7, IDH1, IDH2, INO1, KGD1, KGD2, PDC1, PGK1, SUC2, TPS1, TPS2, TPS3, WSC2, YEL070W, YKL148C, YML100W																			16	6%, 53%, 21%	YAL038W, YBR019C, YBR020W, YBR126C, YCR012W, YDR516C, YEL070W, YGR254W, YHR043C, YIL162W, YIR031C, YJL153C, YLR044C, YLR377C, YMR303C, YNL283C				4	1%, 13%, 17%	YBR126C, YDR074W, YDR148C, YNL037C	6	2%, 20%, 19%	YDR074W, YIL125W, YLR044C, YML100W, YMR261C, YOR136W										20	7%, 66%, 20%	YAL038W, YBR018C, YBR019C, YBR020W, YCR012W, YDR148C, YGR254W, YHR174W, YIL125W, YIL162W, YIR031C, YJL153C, YKL148C, YLR286C, YLR304C, YMR303C, YNL037C, YNR001C, YOL086C, YOR136W
01.05.04 regulation of C-compound and carbohydrate utilization	26	0.1	YAL021C, YBL103C, YBR050C, YBR126C, YBR289W, YDR009W, YDR043C, YDR176W, YGL035C, YGL209W, YHL025W, YJL176C, YKL062W, YLR131C, YML051W, YMR043W, YMR280C, YNL216W, YNR052C, YOL051W, YOL067C, YOR290C, YPL016W, YPL031C, YPL075W, YPL248C	ACE2, CAT8, CCR4, GAL11, GAL3, GAL4, GAL80, GCR1, MCM1, MIG1, MIG2, MSN4, NGG1, NRG1, PHO85, POP2, RAP1, REG2, RTG1, RTG3, SNF2, SNF5, SNF6, SWI1, SWI3, TPS1	1	0%, 3%, 10%	YGL035C	2	0%, 7%, 15%	YOL051W, YPL248C	1	0%, 3%, 8%	YML051W							6	2%, 23%, 27%	YGL035C, YLR131C, YMR280C, YNL216W, YPL016W, YPL248C	5	1%, 19%, 6%	YBR050C, YBR126C, YDR009W, YMR280C, YPL248C	4	1%, 15%, 23%	YGL035C, YGL209W, YMR043W, YNL216W	1	0%, 3%, 4%	YBR126C	2	0%, 7%, 6%	YLR131C, YPL031C	5	1%, 19%, 21%	YBL103C, YKL062W, YMR043W, YOL067C, YPL075W	15	5%, 57%, 34%	YBL103C, YBR289W, YDR043C, YDR176W, YGL035C, YHL025W, YJL176C, YMR043W, YNL216W, YOL051W, YOL067C, YOR290C, YPL016W, YPL075W, YPL248C	15	5%, 57%, 34%	YBL103C, YBR289W, YDR043C, YDR176W, YGL035C, YHL025W, YJL176C, YMR043W, YNL216W, YOL051W, YOL067C, YOR290C, YPL016W, YPL075W, YPL248C	1	0%, 3%, 1%	YBL103C
01.06 lipid, fatty acid and isoprenoid metabolism	19	0.07	YDR123C, YDR207C, YER026C, YGL205W, YGR157W, YHR007C, YJR073C, YKL182W, YLL043W, YLR133W, YLR284C, YML042W, YMR043W, YNR016C, YOL004W, YOL108C, YOR180C, YOR363C, YPL231W	ACC1, CAT2, CHO1, CHO2, CKI1, DCI1, ECI1, ERG11, FAS1, FAS2, FPS1, INO2, INO4, MCM1, OPI3, PIP2, POX1, SIN3, UME6				2	0%, 10%, 15%	YDR207C, YOL004W	1	0%, 5%, 8%	YDR207C							1	0%, 5%, 4%	YDR123C	5	1%, 26%, 6%	YER026C, YGR157W, YHR007C, YJR073C, YLL043W	3	1%, 15%, 17%	YDR207C, YMR043W, YOL004W	2	0%, 10%, 8%	YKL182W, YLR284C	4	1%, 21%, 12%	YGL205W, YML042W, YOR180C, YPL231W	5	1%, 26%, 21%	YDR123C, YDR207C, YMR043W, YOL108C, YOR363C	5	1%, 26%, 11%	YDR123C, YDR207C, YMR043W, YOL004W, YOL108C	5	1%, 26%, 11%	YDR123C, YDR207C, YMR043W, YOL004W, YOL108C	7	2%, 36%, 7%	YER026C, YGR157W, YJR073C, YKL182W, YLR133W, YNR016C, YPL231W
01.06.01 lipid, fatty acid and isoprenoid biosynthesis	9	0.03	YER026C, YGR157W, YHR007C, YJR073C, YKL182W, YLR133W, YML042W, YNR016C, YPL231W	ACC1, CAT2, CHO1, CHO2, CKI1, ERG11, FAS1, FAS2, OPI3																			4	1%, 44%, 5%	YER026C, YGR157W, YHR007C, YJR073C				1	0%, 11%, 4%	YKL182W	2	0%, 22%, 6%	YML042W, YPL231W										7	2%, 77%, 7%	YER026C, YGR157W, YJR073C, YKL182W, YLR133W, YNR016C, YPL231W
01.06.04 degradation of lipids, fatty acids and isoprenoids	2	0	YGL205W, YLR284C	ECI1, POX1																									1	0%, 50%, 4%	YLR284C	1	0%, 50%, 3%	YGL205W
01.06.07 lipid, fatty acid and isoprenoid utilization	1	0	YOR180C	DCI1																												1	0%, 100%, 3%	YOR180C
01.06.10 regulation of lipid, fatty acid and isoprenoid metabolism	6	0.02	YDR123C, YDR207C, YMR043W, YOL004W, YOL108C, YOR363C	INO2, INO4, MCM1, PIP2, SIN3, UME6				2	0%, 33%, 15%	YDR207C, YOL004W	1	0%, 16%, 8%	YDR207C							1	0%, 16%, 4%	YDR123C				3	1%, 50%, 17%	YDR207C, YMR043W, YOL004W							5	1%, 83%, 21%	YDR123C, YDR207C, YMR043W, YOL108C, YOR363C	5	1%, 83%, 11%	YDR123C, YDR207C, YMR043W, YOL004W, YOL108C	5	1%, 83%, 11%	YDR123C, YDR207C, YMR043W, YOL004W, YOL108C
01.07 metabolism of vitamins, cofactors, and prosthetic groups	6	0.02	YBR093C, YDL205C, YDR044W, YDR232W, YGR204W, YPR065W	ADE3, HEM1, HEM13, HEM3, PHO5, ROX1	1	0%, 16%, 10%	YPR065W													1	0%, 16%, 4%	YPR065W	1	0%, 16%, 1%	YDR044W																			4	1%, 66%, 4%	YBR093C, YDL205C, YDR232W, YGR204W
01.07.01 biosynthesis of vitamins, cofactors, and prosthetic groups	4	0.01	YDL205C, YDR044W, YDR232W, YGR204W	ADE3, HEM1, HEM13, HEM3																			1	0%, 25%, 1%	YDR044W																			3	1%, 75%, 3%	YDL205C, YDR232W, YGR204W
01.07.04 utilization of vitamins, cofactors, and prosthetic groups	1	0	YBR093C	PHO5																																								1	0%, 100%, 1%	YBR093C
01.07.07 regulation of vitamins, cofactors, and prosthetic groups metabolism	1	0	YPR065W	ROX1	1	0%, 100%, 10%	YPR065W													1	0%, 100%, 4%	YPR065W
01.20 secondary metabolism	1	0	YDL205C	HEM3																																								1	0%, 100%, 1%	YDL205C
01.20.19 biosynthesis of secondary products derived from glycine, L-serine and L-alanine	1	0	YDL205C	HEM3																																								1	0%, 100%, 1%	YDL205C
01.20.19.01 biosynthesis of porphyrins	1	0	YDL205C	HEM3																																								1	0%, 100%, 1%	YDL205C
02 ENERGY	35	0.13	YAL038W, YBR126C, YCR005C, YCR012W, YDR074W, YDR148C, YEL039C, YFL018C, YGL187C, YGL205W, YGR254W, YHR051W, YHR174W, YIL125W, YIR031C, YJL166W, YJR048W, YKL141W, YKL148C, YLR044C, YLR284C, YLR304C, YLR377C, YML100W, YMR261C, YMR280C, YMR303C, YNL037C, YNR001C, YOL086C, YOR065W, YOR136W, YPL031C, YPL240C, YPR191W	ACO1, ADH1, ADH2, CAT8, CDC19, CIT1, CIT2, COX4, COX6, CYC1, CYC7, CYT1, DAL7, ECI1, ENO1, ENO2, FBP1, HSP82, IDH1, IDH2, KGD1, KGD2, LPD1, PDC1, PGK1, PHO85, POX1, QCR2, QCR8, SDH3, TPS1, TPS2, TPS3, YKL148C, YML100W																1	0%, 2%, 4%	YMR280C	12	4%, 34%, 16%	YAL038W, YBR126C, YCR012W, YEL039C, YGR254W, YIR031C, YJR048W, YLR044C, YLR377C, YMR280C, YMR303C, YPL240C				6	2%, 17%, 26%	YBR126C, YDR074W, YDR148C, YFL018C, YLR284C, YNL037C	10	3%, 28%, 32%	YDR074W, YFL018C, YGL205W, YIL125W, YLR044C, YML100W, YMR261C, YOR136W, YPL031C, YPL240C										23	8%, 65%, 23%	YAL038W, YCR005C, YCR012W, YDR148C, YGL187C, YGR254W, YHR051W, YHR174W, YIL125W, YIR031C, YJL166W, YJR048W, YKL141W, YKL148C, YLR304C, YMR303C, YNL037C, YNR001C, YOL086C, YOR065W, YOR136W, YPL240C, YPR191W
02.01 glycolysis and gluconeogenesis	6	0.02	YAL038W, YCR012W, YGR254W, YHR174W, YLR377C, YMR280C	CAT8, CDC19, ENO1, ENO2, FBP1, PGK1																1	0%, 16%, 4%	YMR280C	5	1%, 83%, 6%	YAL038W, YCR012W, YGR254W, YLR377C, YMR280C																			4	1%, 66%, 4%	YAL038W, YCR012W, YGR254W, YHR174W
02.04 glyoxylate cycle	1	0	YCR005C	CIT2																																								1	0%, 100%, 1%	YCR005C
02.10 tricarboxylic-acid pathway (citrate cycle, Krebs cycle, TCA cycle)	8	0.03	YDR148C, YFL018C, YIL125W, YKL148C, YLR304C, YNL037C, YNR001C, YOR136W	ACO1, CIT1, IDH1, IDH2, KGD1, KGD2, LPD1, YKL148C																									3	1%, 37%, 13%	YDR148C, YFL018C, YNL037C	3	1%, 37%, 9%	YFL018C, YIL125W, YOR136W										7	2%, 87%, 7%	YDR148C, YIL125W, YKL148C, YLR304C, YNL037C, YNR001C, YOR136W
02.13 respiration	9	0.03	YEL039C, YGL187C, YHR051W, YJL166W, YJR048W, YKL141W, YLR044C, YOR065W, YPR191W	COX4, COX6, CYC1, CYC7, CYT1, PDC1, QCR2, QCR8, SDH3																			3	1%, 33%, 4%	YEL039C, YJR048W, YLR044C							1	0%, 11%, 3%	YLR044C										7	2%, 77%, 7%	YGL187C, YHR051W, YJL166W, YJR048W, YKL141W, YOR065W, YPR191W
02.16 fermentation	4	0.01	YLR044C, YLR304C, YMR303C, YOL086C	ACO1, ADH1, ADH2, PDC1																			2	0%, 50%, 2%	YLR044C, YMR303C							1	0%, 25%, 3%	YLR044C										3	1%, 75%, 3%	YLR304C, YMR303C, YOL086C
02.16.11 propionate fermentation	1	0	YLR304C	ACO1																																								1	0%, 100%, 1%	YLR304C
02.19 metabolism of energy reserves (e.g. glycogen, trehalose)	6	0.02	YBR126C, YDR074W, YML100W, YMR261C, YPL031C, YPL240C	HSP82, PHO85, TPS1, TPS2, TPS3, YML100W																			2	0%, 33%, 2%	YBR126C, YPL240C				2	0%, 33%, 8%	YBR126C, YDR074W	5	1%, 83%, 16%	YDR074W, YML100W, YMR261C, YPL031C, YPL240C										1	0%, 16%, 1%	YPL240C
02.25 oxidation of fatty acids	2	0	YGL205W, YLR284C	ECI1, POX1																									1	0%, 50%, 4%	YLR284C	1	0%, 50%, 3%	YGL205W
02.45 energy conversion and regeneration	1	0	YIR031C	DAL7																			1	0%, 100%, 1%	YIR031C																			1	0%, 100%, 1%	YIR031C
10 CELL CYCLE AND DNA PROCESSING	54	0.21	YAL040C, YBL008W, YBR160W, YBR202W, YDL056W, YDL127W, YDL164C, YDR113C, YDR172W, YDR207C, YDR522C, YER070W, YER111C, YGL025C, YGL073W, YGL207W, YGL213C, YGR044C, YGR098C, YGR108W, YGR109C, YHL022C, YHL027W, YHR014W, YHR206W, YIL066C, YIL072W, YJL106W, YJL157C, YJL194W, YJR060W, YJR094C, YLR131C, YLR182W, YLR263W, YLR274W, YLR286C, YLR329W, YML058W-A, YMR043W, YMR133W, YMR199W, YNL007C, YNL102W, Y…	ACE2, CBF1, CDC28, CDC46, CDC47, CDC6, CDC9, CLB1, CLB2, CLB5, CLB6, CLN1, CLN2, CLN3, CTS1, ESP1, FAR1, HIR1, HOP1, HSF1, HSP82, HUG1, IME1, IME2, MBP1, MCM1, MER1, PCL1, PCL2, PDS1, PGD1, PHO85, POL1, RAP1, REC102, REC114, RED1, RIM101, RME1, RNR1, RNR3, RTS2, SIS1, SKI8, SKN7, SPO11, SPO13, SPS2, SPT16, SUP35, SWI4, SWI6, TOP1, UME6	2	0%, 3%, 20%	YGL207W, YJR094C	6	2%, 11%, 46%	YDR207C, YER111C, YGL207W, YJR060W, YJR094C, YLR182W	6	2%, 11%, 50%	YDL127W, YDR207C, YJL106W, YJR094C, YOL006C, YPL256C							7	2%, 12%, 31%	YER111C, YGL073W, YGR044C, YJR094C, YLR131C, YLR182W, YNL216W	5	1%, 9%, 6%	YIL072W, YJL194W, YJR094C, YMR199W, YPL240C	5	1%, 9%, 29%	YDR207C, YGL207W, YHL027W, YMR043W, YNL216W	10	3%, 18%, 43%	YAL040C, YBR160W, YBR202W, YDR113C, YER070W, YER111C, YGL213C, YHL022C, YIL072W, YJL157C	17	6%, 31%, 54%	YBR160W, YGR098C, YGR108W, YHL022C, YIL066C, YJL157C, YJL194W, YLR131C, YLR182W, YLR263W, YLR274W, YLR329W, YMR199W, YNL007C, YPL031C, YPL240C, YPR119W	5	1%, 9%, 21%	YDR207C, YGL073W, YGL207W, YHR206W, YMR043W	10	3%, 18%, 22%	YDL056W, YDR207C, YER111C, YGL025C, YGL073W, YGL207W, YHR206W, YLR182W, YMR043W, YNL216W	10	3%, 18%, 22%	YDL056W, YDR207C, YER111C, YGL025C, YGL073W, YGL207W, YHR206W, YLR182W, YMR043W, YNL216W	14	5%, 25%, 14%	YDL164C, YDR172W, YGR044C, YGR109C, YJL157C, YJR094C, YLR286C, YML058W-A, YMR199W, YNL102W, YNL289W, YPL240C, YPL256C, YPR120C	3	1%, 5%, 100%	YER111C, YJR094C, YLR182W
10.01 DNA processing	24	0.09	YAL040C, YBR160W, YBR202W, YDL164C, YER070W, YGL025C, YGL207W, YGL213C, YGR109C, YHL022C, YIL066C, YIL072W, YJL194W, YLR182W, YLR263W, YLR274W, YLR329W, YML058W-A, YNL102W, YNL210W, YOL006C, YOR077W, YPL256C, YPR120C	CDC28, CDC46, CDC47, CDC6, CDC9, CLB5, CLB6, CLN2, CLN3, HOP1, HUG1, MER1, PGD1, POL1, REC102, RED1, RNR1, RNR3, RTS2, SKI8, SPO11, SPT16, SWI6, TOP1	1	0%, 4%, 10%	YGL207W	2	0%, 8%, 15%	YGL207W, YLR182W	2	0%, 8%, 16%	YOL006C, YPL256C							1	0%, 4%, 4%	YLR182W	2	0%, 8%, 2%	YIL072W, YJL194W	1	0%, 4%, 5%	YGL207W	7	2%, 29%, 30%	YAL040C, YBR160W, YBR202W, YER070W, YGL213C, YHL022C, YIL072W	8	3%, 33%, 25%	YBR160W, YHL022C, YIL066C, YJL194W, YLR182W, YLR263W, YLR274W, YLR329W	1	0%, 4%, 4%	YGL207W	3	1%, 12%, 6%	YGL025C, YGL207W, YLR182W	3	1%, 12%, 6%	YGL025C, YGL207W, YLR182W	6	2%, 25%, 6%	YDL164C, YGR109C, YML058W-A, YNL102W, YPL256C, YPR120C	1	0%, 4%, 33%	YLR182W
10.01.03 DNA synthesis and replication	14	0.05	YAL040C, YBR160W, YBR202W, YDL164C, YER070W, YGR109C, YIL066C, YJL194W, YLR182W, YLR274W, YNL102W, YOL006C, YPL256C, YPR120C	CDC28, CDC46, CDC47, CDC6, CDC9, CLB5, CLB6, CLN2, CLN3, POL1, RNR1, RNR3, SWI6, TOP1				1	0%, 7%, 7%	YLR182W	2	0%, 14%, 16%	YOL006C, YPL256C							1	0%, 7%, 4%	YLR182W	1	0%, 7%, 1%	YJL194W				4	1%, 28%, 17%	YAL040C, YBR160W, YBR202W, YER070W	5	1%, 35%, 16%	YBR160W, YIL066C, YJL194W, YLR182W, YLR274W				1	0%, 7%, 2%	YLR182W	1	0%, 7%, 2%	YLR182W	5	1%, 35%, 5%	YDL164C, YGR109C, YNL102W, YPL256C, YPR120C	1	0%, 7%, 33%	YLR182W
10.01.05 DNA recombination and DNA repair	13	0.05	YDL164C, YGL025C, YGL213C, YHL022C, YIL066C, YIL072W, YLR182W, YLR263W, YLR329W, YML058W-A, YNL210W, YOL006C, YOR077W	CDC9, HOP1, HUG1, MER1, PGD1, REC102, RED1, RNR3, RTS2, SKI8, SPO11, SWI6, TOP1				1	0%, 7%, 7%	YLR182W	1	0%, 7%, 8%	YOL006C							1	0%, 7%, 4%	YLR182W	1	0%, 7%, 1%	YIL072W				3	1%, 23%, 13%	YGL213C, YHL022C, YIL072W	5	1%, 38%, 16%	YHL022C, YIL066C, YLR182W, YLR263W, YLR329W				2	0%, 15%, 4%	YGL025C, YLR182W	2	0%, 15%, 4%	YGL025C, YLR182W	2	0%, 15%, 2%	YDL164C, YML058W-A	1	0%, 7%, 33%	YLR182W
10.01.05.01 DNA repair	3	0.01	YDL164C, YIL066C, YML058W-A	CDC9, HUG1, RNR3																												1	0%, 33%, 3%	YIL066C										2	0%, 66%, 2%	YDL164C, YML058W-A
10.01.09 DNA restriction or modification	1	0	YGL207W	SPT16	1	0%, 100%, 10%	YGL207W	1	0%, 100%, 7%	YGL207W																1	0%, 100%, 5%	YGL207W							1	0%, 100%, 4%	YGL207W	1	0%, 100%, 2%	YGL207W	1	0%, 100%, 2%	YGL207W
10.01.09.05 DNA conformation modification (e.g. chromatin)	1	0	YGL207W	SPT16	1	0%, 100%, 10%	YGL207W	1	0%, 100%, 7%	YGL207W																1	0%, 100%, 5%	YGL207W							1	0%, 100%, 4%	YGL207W	1	0%, 100%, 2%	YGL207W	1	0%, 100%, 2%	YGL207W
10.03 cell cycle	46	0.17	YAL040C, YBL008W, YBR160W, YBR202W, YDL056W, YDL127W, YDR113C, YDR172W, YDR207C, YDR522C, YER111C, YGL073W, YGL207W, YGL213C, YGR044C, YGR098C, YGR108W, YGR109C, YHL022C, YHL027W, YHR014W, YHR206W, YIL072W, YJL106W, YJL157C, YJL194W, YJR060W, YJR094C, YLR131C, YLR182W, YLR263W, YLR274W, YLR286C, YLR329W, YMR043W, YMR133W, YMR199W, YNL007C, YNL210W, YNL216W, YNL289W, YPL031C, YPL240C, YPL256C, YPR…	ACE2, CBF1, CDC28, CDC46, CDC47, CDC6, CLB1, CLB2, CLB5, CLB6, CLN1, CLN2, CLN3, CTS1, ESP1, FAR1, HIR1, HOP1, HSF1, HSP82, IME1, IME2, MBP1, MCM1, MER1, PCL1, PCL2, PDS1, PHO85, RAP1, REC102, REC114, RED1, RIM101, RME1, SIS1, SKI8, SKN7, SPO11, SPO13, SPS2, SPT16, SUP35, SWI4, SWI6, UME6	2	0%, 4%, 20%	YGL207W, YJR094C	6	2%, 13%, 46%	YDR207C, YER111C, YGL207W, YJR060W, YJR094C, YLR182W	5	1%, 10%, 41%	YDL127W, YDR207C, YJL106W, YJR094C, YPL256C							7	2%, 15%, 31%	YER111C, YGL073W, YGR044C, YJR094C, YLR131C, YLR182W, YNL216W	5	1%, 10%, 6%	YIL072W, YJL194W, YJR094C, YMR199W, YPL240C	5	1%, 10%, 29%	YDR207C, YGL207W, YHL027W, YMR043W, YNL216W	9	3%, 19%, 39%	YAL040C, YBR160W, YBR202W, YDR113C, YER111C, YGL213C, YHL022C, YIL072W, YJL157C	16	6%, 34%, 51%	YBR160W, YGR098C, YGR108W, YHL022C, YJL157C, YJL194W, YLR131C, YLR182W, YLR263W, YLR274W, YLR329W, YMR199W, YNL007C, YPL031C, YPL240C, YPR119W	5	1%, 10%, 21%	YDR207C, YGL073W, YGL207W, YHR206W, YMR043W	9	3%, 19%, 20%	YDL056W, YDR207C, YER111C, YGL073W, YGL207W, YHR206W, YLR182W, YMR043W, YNL216W	9	3%, 19%, 20%	YDL056W, YDR207C, YER111C, YGL073W, YGL207W, YHR206W, YLR182W, YMR043W, YNL216W	11	4%, 23%, 11%	YDR172W, YGR044C, YGR109C, YJL157C, YJR094C, YLR286C, YMR199W, YNL289W, YPL240C, YPL256C, YPR120C	3	1%, 6%, 100%	YER111C, YJR094C, YLR182W
10.03.01 mitotic cell cycle and cell cycle control	30	0.11	YAL040C, YBR160W, YBR202W, YDL056W, YDL127W, YDR113C, YDR172W, YDR207C, YER111C, YGL073W, YGL207W, YGR044C, YGR098C, YGR108W, YGR109C, YHR206W, YJL106W, YJL157C, YJL194W, YLR182W, YLR274W, YMR043W, YMR199W, YNL007C, YNL216W, YNL289W, YPL031C, YPL256C, YPR119W, YPR120C	CDC28, CDC46, CDC47, CDC6, CLB1, CLB2, CLB5, CLB6, CLN1, CLN2, CLN3, ESP1, FAR1, HSF1, IME2, MBP1, MCM1, PCL1, PCL2, PDS1, PHO85, RAP1, RME1, SIS1, SKN7, SPT16, SUP35, SWI4, SWI6, UME6	1	0%, 3%, 10%	YGL207W	4	1%, 13%, 30%	YDR207C, YER111C, YGL207W, YLR182W	4	1%, 13%, 33%	YDL127W, YDR207C, YJL106W, YPL256C							5	1%, 16%, 22%	YER111C, YGL073W, YGR044C, YLR182W, YNL216W	2	0%, 6%, 2%	YJL194W, YMR199W	4	1%, 13%, 23%	YDR207C, YGL207W, YMR043W, YNL216W	6	2%, 20%, 26%	YAL040C, YBR160W, YBR202W, YDR113C, YER111C, YJL157C	11	4%, 36%, 35%	YBR160W, YGR098C, YGR108W, YJL157C, YJL194W, YLR182W, YLR274W, YMR199W, YNL007C, YPL031C, YPR119W	5	1%, 16%, 21%	YDR207C, YGL073W, YGL207W, YHR206W, YMR043W	9	3%, 30%, 20%	YDL056W, YDR207C, YER111C, YGL073W, YGL207W, YHR206W, YLR182W, YMR043W, YNL216W	9	3%, 30%, 20%	YDL056W, YDR207C, YER111C, YGL073W, YGL207W, YHR206W, YLR182W, YMR043W, YNL216W	8	3%, 26%, 8%	YDR172W, YGR044C, YGR109C, YJL157C, YMR199W, YNL289W, YPL256C, YPR120C	2	0%, 6%, 66%	YER111C, YLR182W
10.03.01.03 cell cycle checkpoints (checkpoints of morphogenesis, DNA-damage,-replication, mitotic phase and spindle)	1	0	YDR113C	PDS1																									1	0%, 100%, 4%	YDR113C
10.03.02 meiosis	17	0.06	YDR207C, YDR522C, YGL213C, YGR044C, YGR109C, YHL022C, YHL027W, YHR014W, YIL072W, YJL106W, YJR094C, YLR263W, YLR329W, YMR133W, YNL210W, YPL240C, YPR120C	CLB5, CLB6, HOP1, HSP82, IME1, IME2, MER1, REC102, REC114, RED1, RIM101, RME1, SKI8, SPO11, SPO13, SPS2, UME6	1	0%, 5%, 10%	YJR094C	2	0%, 11%, 15%	YDR207C, YJR094C	3	1%, 17%, 25%	YDR207C, YJL106W, YJR094C							2	0%, 11%, 9%	YGR044C, YJR094C	3	1%, 17%, 4%	YIL072W, YJR094C, YPL240C	2	0%, 11%, 11%	YDR207C, YHL027W	3	1%, 17%, 13%	YGL213C, YHL022C, YIL072W	4	1%, 23%, 12%	YHL022C, YLR263W, YLR329W, YPL240C	1	0%, 5%, 4%	YDR207C	1	0%, 5%, 2%	YDR207C	1	0%, 5%, 2%	YDR207C	5	1%, 29%, 5%	YGR044C, YGR109C, YJR094C, YPL240C, YPR120C	1	0%, 5%, 33%	YJR094C
10.03.03 cytokinesis (cell division) /septum formation	2	0	YLR131C, YLR286C	ACE2, CTS1																1	0%, 50%, 4%	YLR131C										1	0%, 50%, 3%	YLR131C										1	0%, 50%, 1%	YLR286C
10.03.04 nuclear and chromosomal cycle	2	0	YBL008W, YJR060W	CBF1, HIR1				1	0%, 50%, 7%	YJR060W
10.03.04.01 centromere/kinetochore complex maturation	1	0	YBL008W	HIR1
10.03.04.05 chromosome segregation/division	1	0	YJR060W	CBF1				1	0%, 100%, 7%	YJR060W
11 TRANSCRIPTION	88	0.34	YAL021C, YBL005W, YBL008W, YBL021C, YBL093C, YBL103C, YBR020W, YBR049C, YBR083W, YBR112C, YBR279W, YBR289W, YCL066W, YCR065W, YCR084C, YCR093W, YDL056W, YDL106C, YDL140C, YDR009W, YDR043C, YDR123C, YDR146C, YDR176W, YDR207C, YDR225W, YDR423C, YDR448W, YEL009C, YER040W, YER111C, YFR034C, YGL013C, YGL025C, YGL035C, YGL073W, YGL209W, YGL237C, YGR044C, YGR204W, YHL025W, YHL027W, YHR084W, YHR206W, YIR…	ACE2, ADA2, ADE3, ARG80, ARG81, BAS1, CAD1, CAT8, CBF1, CCR4, CDC39, CRZ1, CYC8, DAL80, DAL81, DAL82, GAL1, GAL11, GAL3, GAL4, GAL80, GCN4, GCR1, GLN3, GZF3, HAP4, HAP5, HCM1, HIR1, HSF1, HTA1, IDH1, IDH2, IME1, INO2, INO4, MBP1, MCM1, MER1, MET28, MET4, MIG1, MIG2, MOT1, MSN2, MSN4, NGG1, NRG1, PAF1, PDR1, PDR3, PGD1, PHO2, PHO4, PHO85, PIP2, POP2, RAP1, REB1, RFX1, RIM101, RME1, ROX1, ROX3, RPM…	9	3%, 10%, 90%	YBL005W, YGL035C, YJL056C, YJL110C, YJR094C, YKR034W, YLR176C, YNL027W, YPR065W	12	4%, 13%, 92%	YBR049C, YDR146C, YDR207C, YER111C, YHR084W, YJR060W, YJR094C, YLR182W, YNL103W, YOL004W, YOL051W, YPL248C	9	3%, 10%, 75%	YBR083W, YDL140C, YDR207C, YDR225W, YIR017C, YJR094C, YML051W, YNL103W, YOL006C	1	0%, 1%, 100%	YJL110C	1	0%, 1%, 100%	YKR034W	21	8%, 23%, 95%	YBL005W, YCL066W, YDR123C, YDR146C, YER111C, YGL035C, YGL073W, YGR044C, YHR084W, YJL110C, YJR094C, YKR034W, YLR131C, YLR182W, YLR256W, YMR280C, YNL103W, YNL216W, YPL016W, YPL248C, YPR065W	8	3%, 9%, 10%	YBR020W, YCL066W, YDR009W, YDR146C, YJR094C, YKL109W, YMR280C, YPL248C	14	5%, 15%, 82%	YBR049C, YBR112C, YCR084C, YDR207C, YEL009C, YER040W, YGL013C, YGL035C, YGL209W, YHL027W, YLR256W, YMR043W, YNL216W, YOL004W	3	1%, 3%, 13%	YCL066W, YER111C, YNL037C	6	2%, 6%, 19%	YDR146C, YHR084W, YLR131C, YLR182W, YOR136W, YPL031C	21	8%, 23%, 91%	YBL021C, YBL103C, YBR049C, YCR065W, YCR084C, YDR123C, YDR207C, YDR423C, YFR034C, YGL073W, YGL237C, YHR084W, YHR206W, YKL062W, YKL109W, YMR037C, YMR043W, YOL067C, YOL108C, YOR363C, YPL075W	43	16%, 48%, 97%	YBL021C, YBL093C, YBL103C, YBR112C, YBR279W, YBR289W, YCL066W, YCR084C, YDL056W, YDL106C, YDR043C, YDR123C, YDR176W, YDR207C, YDR448W, YER111C, YFR034C, YGL025C, YGL035C, YGL073W, YGL237C, YHL025W, YHR084W, YHR206W, YIR023W, YJL176C, YKL109W, YKR099W, YLR182W, YML099C, YMR042W, YMR043W, YNL216W, YNL314W, YOL004W, YOL051W, YOL067C, YOL108C, YOR290C, YOR358W, YPL016W, YPL075W, YPL248C	43	16%, 48%, 97%	YBL021C, YBL093C, YBL103C, YBR112C, YBR279W, YBR289W, YCL066W, YCR084C, YDL056W, YDL106C, YDR043C, YDR123C, YDR176W, YDR207C, YDR448W, YER111C, YFR034C, YGL025C, YGL035C, YGL073W, YGL237C, YHL025W, YHR084W, YHR206W, YIR023W, YJL176C, YKL109W, YKR099W, YLR182W, YML099C, YMR042W, YMR043W, YNL216W, YNL314W, YOL004W, YOL051W, YOL067C, YOL108C, YOR290C, YOR358W, YPL016W, YPL075W, YPL248C	8	3%, 9%, 8%	YBL103C, YBR020W, YGR044C, YGR204W, YJR094C, YML091C, YNL037C, YOR136W	3	1%, 3%, 100%	YER111C, YJR094C, YLR182W
11.02 RNA synthesis	82	0.32	YAL021C, YBL005W, YBL008W, YBL021C, YBL093C, YBL103C, YBR020W, YBR049C, YBR083W, YBR112C, YBR279W, YBR289W, YCL066W, YCR065W, YCR084C, YCR093W, YDL056W, YDL106C, YDL140C, YDR009W, YDR043C, YDR123C, YDR146C, YDR176W, YDR207C, YDR225W, YDR423C, YDR448W, YEL009C, YER040W, YER111C, YFR034C, YGL013C, YGL025C, YGL035C, YGL073W, YGL209W, YGL237C, YGR044C, YHL025W, YHL027W, YHR084W, YHR206W, YIR017C, YIR…	ACE2, ADA2, ARG80, ARG81, BAS1, CAD1, CAT8, CBF1, CCR4, CDC39, CRZ1, CYC8, DAL80, DAL81, DAL82, GAL1, GAL11, GAL3, GAL4, GAL80, GCN4, GCR1, GLN3, GZF3, HAP4, HAP5, HCM1, HIR1, HSF1, HTA1, IME1, INO2, INO4, MBP1, MCM1, MET28, MET4, MIG1, MIG2, MOT1, MSN2, MSN4, NGG1, NRG1, PAF1, PDR1, PDR3, PGD1, PHO2, PHO4, PHO85, PIP2, POP2, RAP1, REB1, RFX1, RIM101, RME1, ROX1, ROX3, RPO21, RTG1, RTG3, SIN3, SK…	9	3%, 10%, 90%	YBL005W, YGL035C, YJL056C, YJL110C, YJR094C, YKR034W, YLR176C, YNL027W, YPR065W	12	4%, 14%, 92%	YBR049C, YDR146C, YDR207C, YER111C, YHR084W, YJR060W, YJR094C, YLR182W, YNL103W, YOL004W, YOL051W, YPL248C	8	3%, 9%, 66%	YBR083W, YDL140C, YDR207C, YDR225W, YIR017C, YJR094C, YML051W, YNL103W	1	0%, 1%, 100%	YJL110C	1	0%, 1%, 100%	YKR034W	21	8%, 25%, 95%	YBL005W, YCL066W, YDR123C, YDR146C, YER111C, YGL035C, YGL073W, YGR044C, YHR084W, YJL110C, YJR094C, YKR034W, YLR131C, YLR182W, YLR256W, YMR280C, YNL103W, YNL216W, YPL016W, YPL248C, YPR065W	8	3%, 9%, 10%	YBR020W, YCL066W, YDR009W, YDR146C, YJR094C, YKL109W, YMR280C, YPL248C	14	5%, 17%, 82%	YBR049C, YBR112C, YCR084C, YDR207C, YEL009C, YER040W, YGL013C, YGL035C, YGL209W, YHL027W, YLR256W, YMR043W, YNL216W, YOL004W	2	0%, 2%, 8%	YCL066W, YER111C	5	1%, 6%, 16%	YDR146C, YHR084W, YLR131C, YLR182W, YPL031C	21	8%, 25%, 91%	YBL021C, YBL103C, YBR049C, YCR065W, YCR084C, YDR123C, YDR207C, YDR423C, YFR034C, YGL073W, YGL237C, YHR084W, YHR206W, YKL062W, YKL109W, YMR037C, YMR043W, YOL067C, YOL108C, YOR363C, YPL075W	43	16%, 52%, 97%	YBL021C, YBL093C, YBL103C, YBR112C, YBR279W, YBR289W, YCL066W, YCR084C, YDL056W, YDL106C, YDR043C, YDR123C, YDR176W, YDR207C, YDR448W, YER111C, YFR034C, YGL025C, YGL035C, YGL073W, YGL237C, YHL025W, YHR084W, YHR206W, YIR023W, YJL176C, YKL109W, YKR099W, YLR182W, YML099C, YMR042W, YMR043W, YNL216W, YNL314W, YOL004W, YOL051W, YOL067C, YOL108C, YOR290C, YOR358W, YPL016W, YPL075W, YPL248C	43	16%, 52%, 97%	YBL021C, YBL093C, YBL103C, YBR112C, YBR279W, YBR289W, YCL066W, YCR084C, YDL056W, YDL106C, YDR043C, YDR123C, YDR176W, YDR207C, YDR448W, YER111C, YFR034C, YGL025C, YGL035C, YGL073W, YGL237C, YHL025W, YHR084W, YHR206W, YIR023W, YJL176C, YKL109W, YKR099W, YLR182W, YML099C, YMR042W, YMR043W, YNL216W, YNL314W, YOL004W, YOL051W, YOL067C, YOL108C, YOR290C, YOR358W, YPL016W, YPL075W, YPL248C	4	1%, 4%, 4%	YBL103C, YBR020W, YGR044C, YJR094C	3	1%, 3%, 100%	YER111C, YJR094C, YLR182W
11.02.01 rRNA synthesis	2	0	YBR049C, YNL216W	RAP1, REB1				1	0%, 50%, 7%	YBR049C										1	0%, 50%, 4%	YNL216W				2	0%, 100%, 11%	YBR049C, YNL216W							1	0%, 50%, 4%	YBR049C	1	0%, 50%, 2%	YNL216W	1	0%, 50%, 2%	YNL216W
11.02.03 mRNA synthesis	82	0.32	YAL021C, YBL005W, YBL008W, YBL021C, YBL093C, YBL103C, YBR020W, YBR049C, YBR083W, YBR112C, YBR279W, YBR289W, YCL066W, YCR065W, YCR084C, YCR093W, YDL056W, YDL106C, YDL140C, YDR009W, YDR043C, YDR123C, YDR146C, YDR176W, YDR207C, YDR225W, YDR423C, YDR448W, YEL009C, YER040W, YER111C, YFR034C, YGL013C, YGL025C, YGL035C, YGL073W, YGL209W, YGL237C, YGR044C, YHL025W, YHL027W, YHR084W, YHR206W, YIR017C, YIR…	ACE2, ADA2, ARG80, ARG81, BAS1, CAD1, CAT8, CBF1, CCR4, CDC39, CRZ1, CYC8, DAL80, DAL81, DAL82, GAL1, GAL11, GAL3, GAL4, GAL80, GCN4, GCR1, GLN3, GZF3, HAP4, HAP5, HCM1, HIR1, HSF1, HTA1, IME1, INO2, INO4, MBP1, MCM1, MET28, MET4, MIG1, MIG2, MOT1, MSN2, MSN4, NGG1, NRG1, PAF1, PDR1, PDR3, PGD1, PHO2, PHO4, PHO85, PIP2, POP2, RAP1, REB1, RFX1, RIM101, RME1, ROX1, ROX3, RPO21, RTG1, RTG3, SIN3, SK…	9	3%, 10%, 90%	YBL005W, YGL035C, YJL056C, YJL110C, YJR094C, YKR034W, YLR176C, YNL027W, YPR065W	12	4%, 14%, 92%	YBR049C, YDR146C, YDR207C, YER111C, YHR084W, YJR060W, YJR094C, YLR182W, YNL103W, YOL004W, YOL051W, YPL248C	8	3%, 9%, 66%	YBR083W, YDL140C, YDR207C, YDR225W, YIR017C, YJR094C, YML051W, YNL103W	1	0%, 1%, 100%	YJL110C	1	0%, 1%, 100%	YKR034W	21	8%, 25%, 95%	YBL005W, YCL066W, YDR123C, YDR146C, YER111C, YGL035C, YGL073W, YGR044C, YHR084W, YJL110C, YJR094C, YKR034W, YLR131C, YLR182W, YLR256W, YMR280C, YNL103W, YNL216W, YPL016W, YPL248C, YPR065W	8	3%, 9%, 10%	YBR020W, YCL066W, YDR009W, YDR146C, YJR094C, YKL109W, YMR280C, YPL248C	14	5%, 17%, 82%	YBR049C, YBR112C, YCR084C, YDR207C, YEL009C, YER040W, YGL013C, YGL035C, YGL209W, YHL027W, YLR256W, YMR043W, YNL216W, YOL004W	2	0%, 2%, 8%	YCL066W, YER111C	5	1%, 6%, 16%	YDR146C, YHR084W, YLR131C, YLR182W, YPL031C	21	8%, 25%, 91%	YBL021C, YBL103C, YBR049C, YCR065W, YCR084C, YDR123C, YDR207C, YDR423C, YFR034C, YGL073W, YGL237C, YHR084W, YHR206W, YKL062W, YKL109W, YMR037C, YMR043W, YOL067C, YOL108C, YOR363C, YPL075W	43	16%, 52%, 97%	YBL021C, YBL093C, YBL103C, YBR112C, YBR279W, YBR289W, YCL066W, YCR084C, YDL056W, YDL106C, YDR043C, YDR123C, YDR176W, YDR207C, YDR448W, YER111C, YFR034C, YGL025C, YGL035C, YGL073W, YGL237C, YHL025W, YHR084W, YHR206W, YIR023W, YJL176C, YKL109W, YKR099W, YLR182W, YML099C, YMR042W, YMR043W, YNL216W, YNL314W, YOL004W, YOL051W, YOL067C, YOL108C, YOR290C, YOR358W, YPL016W, YPL075W, YPL248C	43	16%, 52%, 97%	YBL021C, YBL093C, YBL103C, YBR112C, YBR279W, YBR289W, YCL066W, YCR084C, YDL056W, YDL106C, YDR043C, YDR123C, YDR176W, YDR207C, YDR448W, YER111C, YFR034C, YGL025C, YGL035C, YGL073W, YGL237C, YHL025W, YHR084W, YHR206W, YIR023W, YJL176C, YKL109W, YKR099W, YLR182W, YML099C, YMR042W, YMR043W, YNL216W, YNL314W, YOL004W, YOL051W, YOL067C, YOL108C, YOR290C, YOR358W, YPL016W, YPL075W, YPL248C	4	1%, 4%, 4%	YBL103C, YBR020W, YGR044C, YJR094C	3	1%, 3%, 100%	YER111C, YJR094C, YLR182W
11.02.03.01 general transcription activities	2	0	YDL140C, YOL051W	GAL11, RPO21				1	0%, 50%, 7%	YOL051W	1	0%, 50%, 8%	YDL140C																									1	0%, 50%, 2%	YOL051W	1	0%, 50%, 2%	YOL051W
11.02.03.04 transcriptional control	80	0.31	YAL021C, YBL005W, YBL008W, YBL021C, YBL093C, YBL103C, YBR020W, YBR049C, YBR083W, YBR112C, YBR279W, YBR289W, YCL066W, YCR065W, YCR084C, YCR093W, YDL056W, YDL106C, YDR009W, YDR043C, YDR123C, YDR146C, YDR176W, YDR207C, YDR225W, YDR423C, YDR448W, YEL009C, YER040W, YER111C, YFR034C, YGL013C, YGL025C, YGL035C, YGL073W, YGL209W, YGL237C, YGR044C, YHL025W, YHL027W, YHR084W, YHR206W, YIR017C, YIR023W, YJL…	ACE2, ADA2, ARG80, ARG81, BAS1, CAD1, CAT8, CBF1, CCR4, CDC39, CRZ1, CYC8, DAL80, DAL81, DAL82, GAL1, GAL3, GAL4, GAL80, GCN4, GCR1, GLN3, GZF3, HAP4, HAP5, HCM1, HIR1, HSF1, HTA1, IME1, INO2, INO4, MBP1, MCM1, MET28, MET4, MIG1, MIG2, MOT1, MSN2, MSN4, NGG1, NRG1, PAF1, PDR1, PDR3, PGD1, PHO2, PHO4, PHO85, PIP2, POP2, RAP1, REB1, RFX1, RIM101, RME1, ROX1, ROX3, RTG1, RTG3, SIN3, SKN7, SNF2, SNF5…	9	3%, 11%, 90%	YBL005W, YGL035C, YJL056C, YJL110C, YJR094C, YKR034W, YLR176C, YNL027W, YPR065W	11	4%, 13%, 84%	YBR049C, YDR146C, YDR207C, YER111C, YHR084W, YJR060W, YJR094C, YLR182W, YNL103W, YOL004W, YPL248C	7	2%, 8%, 58%	YBR083W, YDR207C, YDR225W, YIR017C, YJR094C, YML051W, YNL103W	1	0%, 1%, 100%	YJL110C	1	0%, 1%, 100%	YKR034W	21	8%, 26%, 95%	YBL005W, YCL066W, YDR123C, YDR146C, YER111C, YGL035C, YGL073W, YGR044C, YHR084W, YJL110C, YJR094C, YKR034W, YLR131C, YLR182W, YLR256W, YMR280C, YNL103W, YNL216W, YPL016W, YPL248C, YPR065W	8	3%, 10%, 10%	YBR020W, YCL066W, YDR009W, YDR146C, YJR094C, YKL109W, YMR280C, YPL248C	14	5%, 17%, 82%	YBR049C, YBR112C, YCR084C, YDR207C, YEL009C, YER040W, YGL013C, YGL035C, YGL209W, YHL027W, YLR256W, YMR043W, YNL216W, YOL004W	2	0%, 2%, 8%	YCL066W, YER111C	5	1%, 6%, 16%	YDR146C, YHR084W, YLR131C, YLR182W, YPL031C	21	8%, 26%, 91%	YBL021C, YBL103C, YBR049C, YCR065W, YCR084C, YDR123C, YDR207C, YDR423C, YFR034C, YGL073W, YGL237C, YHR084W, YHR206W, YKL062W, YKL109W, YMR037C, YMR043W, YOL067C, YOL108C, YOR363C, YPL075W	42	16%, 52%, 95%	YBL021C, YBL093C, YBL103C, YBR112C, YBR279W, YBR289W, YCL066W, YCR084C, YDL056W, YDL106C, YDR043C, YDR123C, YDR176W, YDR207C, YDR448W, YER111C, YFR034C, YGL025C, YGL035C, YGL073W, YGL237C, YHL025W, YHR084W, YHR206W, YIR023W, YJL176C, YKL109W, YKR099W, YLR182W, YML099C, YMR042W, YMR043W, YNL216W, YNL314W, YOL004W, YOL067C, YOL108C, YOR290C, YOR358W, YPL016W, YPL075W, YPL248C	42	16%, 52%, 95%	YBL021C, YBL093C, YBL103C, YBR112C, YBR279W, YBR289W, YCL066W, YCR084C, YDL056W, YDL106C, YDR043C, YDR123C, YDR176W, YDR207C, YDR448W, YER111C, YFR034C, YGL025C, YGL035C, YGL073W, YGL237C, YHL025W, YHR084W, YHR206W, YIR023W, YJL176C, YKL109W, YKR099W, YLR182W, YML099C, YMR042W, YMR043W, YNL216W, YNL314W, YOL004W, YOL067C, YOL108C, YOR290C, YOR358W, YPL016W, YPL075W, YPL248C	4	1%, 5%, 4%	YBL103C, YBR020W, YGR044C, YJR094C	3	1%, 3%, 100%	YER111C, YJR094C, YLR182W
11.04 RNA processing	2	0	YML091C, YNL210W	MER1, RPM2																																								1	0%, 50%, 1%	YML091C
11.04.02 tRNA processing	1	0	YML091C	RPM2																																								1	0%, 100%, 1%	YML091C
11.04.03 mRNA processing (splicing, 5'-, 3'-end processing)	1	0	YNL210W	MER1
11.04.03.01 splicing	1	0	YNL210W	MER1
11.06 RNA modification	1	0	YGR204W	ADE3																																								1	0%, 100%, 1%	YGR204W
11.06.02 tRNA modification	1	0	YGR204W	ADE3																																								1	0%, 100%, 1%	YGR204W
12 PROTEIN SYNTHESIS	4	0.01	YDR172W, YJR047C, YNL007C, YNL216W	ANB1, RAP1, SIS1, SUP35																1	0%, 25%, 4%	YNL216W	1	0%, 25%, 1%	YJR047C	1	0%, 25%, 5%	YNL216W				1	0%, 25%, 3%	YNL007C				1	0%, 25%, 2%	YNL216W	1	0%, 25%, 2%	YNL216W	1	0%, 25%, 1%	YDR172W
12.04 translation	3	0.01	YDR172W, YJR047C, YNL007C	ANB1, SIS1, SUP35																			1	0%, 33%, 1%	YJR047C							1	0%, 33%, 3%	YNL007C										1	0%, 33%, 1%	YDR172W
12.07 translational control	1	0	YNL216W	RAP1																1	0%, 100%, 4%	YNL216W				1	0%, 100%, 5%	YNL216W										1	0%, 100%, 2%	YNL216W	1	0%, 100%, 2%	YNL216W
14 PROTEIN FATE (folding, modification, destination)	5	0.01	YAL005C, YDR244W, YIL015W, YPL231W, YPR191W	BAR1, FAS2, PEX5, QCR2, SSA1																			1	0%, 20%, 1%	YIL015W				2	0%, 40%, 8%	YAL005C, YDR244W	1	0%, 20%, 3%	YPL231W										4	1%, 80%, 4%	YAL005C, YIL015W, YPL231W, YPR191W
14.01 protein folding and stabilization	1	0	YAL005C	SSA1																									1	0%, 100%, 4%	YAL005C													1	0%, 100%, 1%	YAL005C
14.04 protein targeting, sorting and translocation	2	0	YAL005C, YDR244W	PEX5, SSA1																									2	0%, 100%, 8%	YAL005C, YDR244W													1	0%, 50%, 1%	YAL005C
14.10 assembly of protein complexes	2	0	YPL231W, YPR191W	FAS2, QCR2																												1	0%, 50%, 3%	YPL231W										2	0%, 100%, 2%	YPL231W, YPR191W
14.13 protein degradation	1	0	YIL015W	BAR1																			1	0%, 100%, 1%	YIL015W																			1	0%, 100%, 1%	YIL015W
16 PROTEIN WITH BINDING FUNCTION OR COFACTOR REQUIREMENT (structural or catalytic)	4	0.01	YDR207C, YHR084W, YJL157C, YKR099W	BAS1, FAR1, STE12, UME6				2	0%, 50%, 15%	YDR207C, YHR084W	1	0%, 25%, 8%	YDR207C							1	0%, 25%, 4%	YHR084W				1	0%, 25%, 5%	YDR207C	1	0%, 25%, 4%	YJL157C	2	0%, 50%, 6%	YHR084W, YJL157C	2	0%, 50%, 8%	YDR207C, YHR084W	3	1%, 75%, 6%	YDR207C, YHR084W, YKR099W	3	1%, 75%, 6%	YDR207C, YHR084W, YKR099W	1	0%, 25%, 1%	YJL157C
16.01 protein binding	2	0	YHR084W, YJL157C	FAR1, STE12				1	0%, 50%, 7%	YHR084W										1	0%, 50%, 4%	YHR084W							1	0%, 50%, 4%	YJL157C	2	0%, 100%, 6%	YHR084W, YJL157C	1	0%, 50%, 4%	YHR084W	1	0%, 50%, 2%	YHR084W	1	0%, 50%, 2%	YHR084W	1	0%, 50%, 1%	YJL157C
16.03 nucleic acid binding	2	0	YDR207C, YKR099W	BAS1, UME6				1	0%, 50%, 7%	YDR207C	1	0%, 50%, 8%	YDR207C													1	0%, 50%, 5%	YDR207C							1	0%, 50%, 4%	YDR207C	2	0%, 100%, 4%	YDR207C, YKR099W	2	0%, 100%, 4%	YDR207C, YKR099W
16.03.01 DNA binding	2	0	YDR207C, YKR099W	BAS1, UME6				1	0%, 50%, 7%	YDR207C	1	0%, 50%, 8%	YDR207C													1	0%, 50%, 5%	YDR207C							1	0%, 50%, 4%	YDR207C	2	0%, 100%, 4%	YDR207C, YKR099W	2	0%, 100%, 4%	YDR207C, YKR099W
18 PROTEIN ACTIVITY REGULATION	1	0	YBR101C	FES1																			1	0%, 100%, 1%	YBR101C
18.02 target of regulation	1	0	YBR101C	FES1																			1	0%, 100%, 1%	YBR101C
18.02.01 enzymatic activity regulation / enzyme regulator	1	0	YBR101C	FES1																			1	0%, 100%, 1%	YBR101C
20 CELLULAR TRANSPORT, TRANSPORT FACILITATION AND TRANSPORT ROUTES	27	0.1	YAL005C, YBL030C, YBR008C, YDR011W, YDR040C, YDR244W, YDR345C, YDR406W, YDR497C, YEL063C, YFL054C, YGL077C, YGR281W, YHL016C, YHR092C, YHR094C, YIR028W, YJL219W, YKL209C, YKR039W, YLL043W, YML042W, YMR011W, YOL156W, YOR153W, YOR328W, YOR348C	CAN1, CAT2, DAL4, DUR3, ENA1, FLR1, FPS1, GAP1, HNM1, HXT1, HXT11, HXT2, HXT3, HXT4, HXT9, ITR1, PDR10, PDR15, PDR5, PET9, PEX5, PUT4, SNQ2, SSA1, STE6, YFL054C, YOR1																			21	8%, 77%, 28%	YBR008C, YDR011W, YDR040C, YDR345C, YDR406W, YEL063C, YFL054C, YGR281W, YHL016C, YHR092C, YHR094C, YIR028W, YJL219W, YKL209C, YKR039W, YLL043W, YMR011W, YOL156W, YOR153W, YOR328W, YOR348C				2	0%, 7%, 8%	YAL005C, YDR244W	1	0%, 3%, 3%	YML042W										7	2%, 25%, 7%	YAL005C, YBL030C, YDR497C, YGL077C, YHL016C, YIR028W, YKL209C
20.01 transported compounds (substrates)	19	0.07	YBL030C, YBR008C, YDR011W, YDR345C, YDR497C, YEL063C, YGL077C, YGR281W, YHL016C, YHR092C, YHR094C, YIR028W, YJL219W, YKR039W, YLL043W, YMR011W, YOL156W, YOR153W, YOR348C	CAN1, DAL4, DUR3, FLR1, FPS1, GAP1, HNM1, HXT1, HXT11, HXT2, HXT3, HXT4, HXT9, ITR1, PDR5, PET9, PUT4, SNQ2, YOR1																			16	6%, 84%, 21%	YBR008C, YDR011W, YDR345C, YEL063C, YGR281W, YHL016C, YHR092C, YHR094C, YIR028W, YJL219W, YKR039W, YLL043W, YMR011W, YOL156W, YOR153W, YOR348C																			5	1%, 26%, 5%	YBL030C, YDR497C, YGL077C, YHL016C, YIR028W
20.01.01 ion transport	3	0.01	YDR011W, YHL016C, YOR153W	DUR3, PDR5, SNQ2																			3	1%, 100%, 4%	YDR011W, YHL016C, YOR153W																			1	0%, 33%, 1%	YHL016C
20.01.01.01 cation transport (Na, K, Ca , NH4, etc.)	3	0.01	YDR011W, YHL016C, YOR153W	DUR3, PDR5, SNQ2																			3	1%, 100%, 4%	YDR011W, YHL016C, YOR153W																			1	0%, 33%, 1%	YHL016C
20.01.01.07 anion transport (Cl, SO4, PO4, etc.)	1	0	YHL016C	DUR3																			1	0%, 100%, 1%	YHL016C																			1	0%, 100%, 1%	YHL016C
20.01.03 C-compound and carbohydrate transport	8	0.03	YDR345C, YDR497C, YHR092C, YHR094C, YJL219W, YLL043W, YMR011W, YOL156W	FPS1, HXT1, HXT11, HXT2, HXT3, HXT4, HXT9, ITR1																			7	2%, 87%, 9%	YDR345C, YHR092C, YHR094C, YJL219W, YLL043W, YMR011W, YOL156W																			1	0%, 12%, 1%	YDR497C
20.01.07 amino acid transport	4	0.01	YEL063C, YGL077C, YKR039W, YOR348C	CAN1, GAP1, HNM1, PUT4																			3	1%, 75%, 4%	YEL063C, YKR039W, YOR348C																			1	0%, 25%, 1%	YGL077C
20.01.13 lipid transport	3	0.01	YDR011W, YDR497C, YOR153W	ITR1, PDR5, SNQ2																			2	0%, 66%, 2%	YDR011W, YOR153W																			1	0%, 33%, 1%	YDR497C
20.01.17 nucleotide transport	1	0	YBL030C	PET9																																								1	0%, 100%, 1%	YBL030C
20.01.23 allantoin and allantoate transport	1	0	YIR028W	DAL4																			1	0%, 100%, 1%	YIR028W																			1	0%, 100%, 1%	YIR028W
20.01.27 drug transport	2	0	YBR008C, YGR281W	FLR1, YOR1																			2	0%, 100%, 2%	YBR008C, YGR281W
20.03 transport facilitation	8	0.03	YDR011W, YDR040C, YDR406W, YFL054C, YGR281W, YKL209C, YOR153W, YOR328W	ENA1, PDR10, PDR15, PDR5, SNQ2, STE6, YFL054C, YOR1																			8	3%, 100%, 10%	YDR011W, YDR040C, YDR406W, YFL054C, YGR281W, YKL209C, YOR153W, YOR328W																			1	0%, 12%, 1%	YKL209C
20.03.22 transport ATPases	1	0	YDR040C	ENA1																			1	0%, 100%, 1%	YDR040C
20.03.25 ABC transporters	6	0.02	YDR011W, YDR406W, YGR281W, YKL209C, YOR153W, YOR328W	PDR10, PDR15, PDR5, SNQ2, STE6, YOR1																			6	2%, 100%, 8%	YDR011W, YDR406W, YGR281W, YKL209C, YOR153W, YOR328W																			1	0%, 16%, 1%	YKL209C
20.09 transport routes	19	0.07	YAL005C, YBL030C, YDR040C, YDR244W, YDR345C, YDR497C, YEL063C, YGL077C, YHR092C, YHR094C, YIR028W, YJL219W, YKL209C, YKR039W, YLL043W, YML042W, YMR011W, YOL156W, YOR348C	CAN1, CAT2, DAL4, ENA1, FPS1, GAP1, HNM1, HXT1, HXT11, HXT2, HXT3, HXT4, HXT9, ITR1, PET9, PEX5, PUT4, SSA1, STE6																			13	5%, 68%, 17%	YDR040C, YDR345C, YEL063C, YHR092C, YHR094C, YIR028W, YJL219W, YKL209C, YKR039W, YLL043W, YMR011W, YOL156W, YOR348C				2	0%, 10%, 8%	YAL005C, YDR244W	1	0%, 5%, 3%	YML042W										6	2%, 31%, 6%	YAL005C, YBL030C, YDR497C, YGL077C, YIR028W, YKL209C
20.09.01 nuclear transport	1	0	YAL005C	SSA1																									1	0%, 100%, 4%	YAL005C													1	0%, 100%, 1%	YAL005C
20.09.04 mitochondrial transport	2	0	YBL030C, YML042W	CAT2, PET9																												1	0%, 50%, 3%	YML042W										1	0%, 50%, 1%	YBL030C
20.09.10 peroxisomal transport	2	0	YDR244W, YML042W	CAT2, PEX5																									1	0%, 50%, 4%	YDR244W	1	0%, 50%, 3%	YML042W
20.09.16 cellular export and secretion	2	0	YKL209C, YLL043W	FPS1, STE6																			2	0%, 100%, 2%	YKL209C, YLL043W																			1	0%, 50%, 1%	YKL209C
20.09.18 cellular import	13	0.05	YDR345C, YDR497C, YEL063C, YGL077C, YHR092C, YHR094C, YIR028W, YJL219W, YKR039W, YLL043W, YMR011W, YOL156W, YOR348C	CAN1, DAL4, FPS1, GAP1, HNM1, HXT1, HXT11, HXT2, HXT3, HXT4, HXT9, ITR1, PUT4																			11	4%, 84%, 14%	YDR345C, YEL063C, YHR092C, YHR094C, YIR028W, YJL219W, YKR039W, YLL043W, YMR011W, YOL156W, YOR348C																			3	1%, 23%, 3%	YDR497C, YGL077C, YIR028W
30 CELLULAR COMMUNICATION/SIGNAL TRANSDUCTION MECHANISM	9	0.03	YDL106C, YDL230W, YDR103W, YER040W, YFL026W, YHR206W, YKL178C, YKR099W, YOR212W	BAS1, GLN3, PHO2, PTP1, SKN7, STE2, STE3, STE4, STE5																			1	0%, 11%, 1%	YFL026W	1	0%, 11%, 5%	YER040W	1	0%, 11%, 4%	YDR103W	1	0%, 11%, 3%	YOR212W	1	0%, 11%, 4%	YHR206W	3	1%, 33%, 6%	YDL106C, YHR206W, YKR099W	3	1%, 33%, 6%	YDL106C, YHR206W, YKR099W	3	1%, 33%, 3%	YDL230W, YFL026W, YKL178C
30.01 intracellular signalling	6	0.02	YDL106C, YDL230W, YDR103W, YHR206W, YKR099W, YOR212W	BAS1, PHO2, PTP1, SKN7, STE4, STE5																									1	0%, 16%, 4%	YDR103W	1	0%, 16%, 3%	YOR212W	1	0%, 16%, 4%	YHR206W	3	1%, 50%, 6%	YDL106C, YHR206W, YKR099W	3	1%, 50%, 6%	YDL106C, YHR206W, YKR099W	1	0%, 16%, 1%	YDL230W
30.01.01 unspecified signal transduction	1	0	YDL230W	PTP1																																								1	0%, 100%, 1%	YDL230W
30.01.05 enzyme mediated signal transduction	4	0.01	YDL106C, YDR103W, YKR099W, YOR212W	BAS1, PHO2, STE4, STE5																									1	0%, 25%, 4%	YDR103W	1	0%, 25%, 3%	YOR212W				2	0%, 50%, 4%	YDL106C, YKR099W	2	0%, 50%, 4%	YDL106C, YKR099W
30.01.05.01 protein kinase cascades	1	0	YDR103W	STE5																									1	0%, 100%, 4%	YDR103W
30.01.05.01.03 MAPKKK cascade	1	0	YDR103W	STE5																									1	0%, 100%, 4%	YDR103W
30.01.05.05 G-protein mediated signal transduction	1	0	YOR212W	STE4																												1	0%, 100%, 3%	YOR212W
30.01.05.07 two-component signal transduction system (e.g. phosphorelay)	2	0	YDL106C, YKR099W	BAS1, PHO2																																		2	0%, 100%, 4%	YDL106C, YKR099W	2	0%, 100%, 4%	YDL106C, YKR099W
30.05 transmembrane signal transduction	2	0	YFL026W, YKL178C	STE2, STE3																			1	0%, 50%, 1%	YFL026W																			2	0%, 100%, 2%	YFL026W, YKL178C
32 CELL RESCUE, DEFENSE AND VIRULENCE	24	0.09	YAL005C, YAL040C, YBL005W, YBL093C, YBR008C, YBR126C, YDR011W, YDR074W, YDR423C, YEL039C, YGL013C, YGL073W, YGL213C, YHR007C, YHR008C, YHR206W, YKL062W, YLL043W, YML058W-A, YMR037C, YMR043W, YNL027W, YOR153W, YPL240C	CAD1, CLN3, CRZ1, CYC7, ERG11, FLR1, FPS1, HSF1, HSP82, HUG1, MCM1, MSN2, MSN4, PDR1, PDR3, PDR5, ROX3, SKI8, SKN7, SNQ2, SOD2, SSA1, TPS1, TPS2	2	0%, 8%, 20%	YBL005W, YNL027W													2	0%, 8%, 9%	YBL005W, YGL073W	8	3%, 33%, 10%	YBR008C, YBR126C, YDR011W, YEL039C, YHR007C, YLL043W, YOR153W, YPL240C	2	0%, 8%, 11%	YGL013C, YMR043W	5	1%, 20%, 21%	YAL005C, YAL040C, YBR126C, YDR074W, YGL213C	2	0%, 8%, 6%	YDR074W, YPL240C	6	2%, 25%, 26%	YDR423C, YGL073W, YHR206W, YKL062W, YMR037C, YMR043W	4	1%, 16%, 9%	YBL093C, YGL073W, YHR206W, YMR043W	4	1%, 16%, 9%	YBL093C, YGL073W, YHR206W, YMR043W	4	1%, 16%, 4%	YAL005C, YHR008C, YML058W-A, YPL240C
32.01 stress response	15	0.05	YAL005C, YAL040C, YBL093C, YBR126C, YDR074W, YEL039C, YGL073W, YHR206W, YKL062W, YLL043W, YML058W-A, YMR037C, YMR043W, YNL027W, YPL240C	CLN3, CRZ1, CYC7, FPS1, HSF1, HSP82, HUG1, MCM1, MSN2, MSN4, ROX3, SKN7, SSA1, TPS1, TPS2	1	0%, 6%, 10%	YNL027W													1	0%, 6%, 4%	YGL073W	4	1%, 26%, 5%	YBR126C, YEL039C, YLL043W, YPL240C	1	0%, 6%, 5%	YMR043W	4	1%, 26%, 17%	YAL005C, YAL040C, YBR126C, YDR074W	2	0%, 13%, 6%	YDR074W, YPL240C	5	1%, 33%, 21%	YGL073W, YHR206W, YKL062W, YMR037C, YMR043W	4	1%, 26%, 9%	YBL093C, YGL073W, YHR206W, YMR043W	4	1%, 26%, 9%	YBL093C, YGL073W, YHR206W, YMR043W	3	1%, 20%, 3%	YAL005C, YML058W-A, YPL240C
32.07 detoxification	9	0.03	YBL005W, YBR008C, YDR011W, YDR423C, YGL013C, YHR007C, YHR008C, YMR043W, YOR153W	CAD1, ERG11, FLR1, MCM1, PDR1, PDR3, PDR5, SNQ2, SOD2	1	0%, 11%, 10%	YBL005W													1	0%, 11%, 4%	YBL005W	4	1%, 44%, 5%	YBR008C, YDR011W, YHR007C, YOR153W	2	0%, 22%, 11%	YGL013C, YMR043W							2	0%, 22%, 8%	YDR423C, YMR043W	1	0%, 11%, 2%	YMR043W	1	0%, 11%, 2%	YMR043W	1	0%, 11%, 1%	YHR008C
32.07.01 detoxification involving cytochrome P450	1	0	YHR007C	ERG11																			1	0%, 100%, 1%	YHR007C
32.10 degradation of foreign (exogenous) compounds	1	0	YGL213C	SKI8																									1	0%, 100%, 4%	YGL213C
32.10.03 degradation of foreign (exogenous) polynucleotides	1	0	YGL213C	SKI8																									1	0%, 100%, 4%	YGL213C
34 INTERACTION WITH THE CELLULAR ENVIRONMENT	31	0.12	YBR289W, YCL066W, YCL067C, YCR097W, YDR011W, YDR040C, YDR103W, YDR146C, YDR461W, YFL026W, YGL089C, YHL016C, YHL025W, YHR084W, YIL015W, YJL157C, YJL176C, YKL178C, YKL209C, YMR043W, YNL027W, YNL145W, YOL004W, YOL051W, YOR153W, YOR212W, YOR290C, YPL016W, YPL187W, YPL240C, YPL256C	BAR1, CLN2, CRZ1, DUR3, ENA1, FAR1, GAL11, HSP82, MCM1, MF(ALPHA)1, MF(ALPHA)2, MFA1, MFA2, PDR5, SIN3, SNF2, SNF5, SNF6, SNQ2, STE12, STE2, STE3, STE4, STE5, STE6, SWI1, SWI3, SWI5, YCL066W, YCL067C, YCR097W	1	0%, 3%, 10%	YNL027W	4	1%, 12%, 30%	YDR146C, YHR084W, YOL004W, YOL051W	1	0%, 3%, 8%	YPL256C							5	1%, 16%, 22%	YCL066W, YCL067C, YDR146C, YHR084W, YPL016W	12	4%, 38%, 16%	YCL066W, YDR011W, YDR040C, YDR146C, YFL026W, YGL089C, YHL016C, YIL015W, YKL209C, YOR153W, YPL187W, YPL240C	4	1%, 12%, 23%	YCL067C, YCR097W, YMR043W, YOL004W	3	1%, 9%, 13%	YCL066W, YDR103W, YJL157C	5	1%, 16%, 16%	YDR146C, YHR084W, YJL157C, YOR212W, YPL240C	3	1%, 9%, 13%	YCL067C, YHR084W, YMR043W	10	3%, 32%, 22%	YBR289W, YCL066W, YHL025W, YHR084W, YJL176C, YMR043W, YOL004W, YOL051W, YOR290C, YPL016W	10	3%, 32%, 22%	YBR289W, YCL066W, YHL025W, YHR084W, YJL176C, YMR043W, YOL004W, YOL051W, YOR290C, YPL016W	12	4%, 38%, 12%	YDR461W, YFL026W, YGL089C, YHL016C, YIL015W, YJL157C, YKL178C, YKL209C, YNL145W, YPL187W, YPL240C, YPL256C
34.01 ionic homeostasis	5	0.01	YDR011W, YDR040C, YHL016C, YNL027W, YOR153W	CRZ1, DUR3, ENA1, PDR5, SNQ2	1	0%, 20%, 10%	YNL027W																4	1%, 80%, 5%	YDR011W, YDR040C, YHL016C, YOR153W																			1	0%, 20%, 1%	YHL016C
34.01.01 homeostasis of cations	5	0.01	YDR011W, YDR040C, YHL016C, YNL027W, YOR153W	CRZ1, DUR3, ENA1, PDR5, SNQ2	1	0%, 20%, 10%	YNL027W																4	1%, 80%, 5%	YDR011W, YDR040C, YHL016C, YOR153W																			1	0%, 20%, 1%	YHL016C
34.01.01.01 homeostasis of metal ions (Na, K, Ca etc.)	2	0	YDR011W, YOR153W	PDR5, SNQ2																			2	0%, 100%, 2%	YDR011W, YOR153W
34.01.03 homeostasis of anions	1	0	YHL016C	DUR3																			1	0%, 100%, 1%	YHL016C																			1	0%, 100%, 1%	YHL016C
34.11 cellular sensing and response	26	0.1	YBR289W, YCL066W, YCL067C, YCR097W, YDR103W, YDR146C, YDR461W, YFL026W, YGL089C, YHL025W, YHR084W, YIL015W, YJL157C, YJL176C, YKL178C, YKL209C, YMR043W, YNL145W, YOL004W, YOL051W, YOR212W, YOR290C, YPL016W, YPL187W, YPL240C, YPL256C	BAR1, CLN2, FAR1, GAL11, HSP82, MCM1, MF(ALPHA)1, MF(ALPHA)2, MFA1, MFA2, SIN3, SNF2, SNF5, SNF6, STE12, STE2, STE3, STE4, STE5, STE6, SWI1, SWI3, SWI5, YCL066W, YCL067C, YCR097W				4	1%, 15%, 30%	YDR146C, YHR084W, YOL004W, YOL051W	1	0%, 3%, 8%	YPL256C							5	1%, 19%, 22%	YCL066W, YCL067C, YDR146C, YHR084W, YPL016W	8	3%, 30%, 10%	YCL066W, YDR146C, YFL026W, YGL089C, YIL015W, YKL209C, YPL187W, YPL240C	4	1%, 15%, 23%	YCL067C, YCR097W, YMR043W, YOL004W	3	1%, 11%, 13%	YCL066W, YDR103W, YJL157C	5	1%, 19%, 16%	YDR146C, YHR084W, YJL157C, YOR212W, YPL240C	3	1%, 11%, 13%	YCL067C, YHR084W, YMR043W	10	3%, 38%, 22%	YBR289W, YCL066W, YHL025W, YHR084W, YJL176C, YMR043W, YOL004W, YOL051W, YOR290C, YPL016W	10	3%, 38%, 22%	YBR289W, YCL066W, YHL025W, YHR084W, YJL176C, YMR043W, YOL004W, YOL051W, YOR290C, YPL016W	11	4%, 42%, 11%	YDR461W, YFL026W, YGL089C, YIL015W, YJL157C, YKL178C, YKL209C, YNL145W, YPL187W, YPL240C, YPL256C
34.11.03 chemoperception and response	26	0.1	YBR289W, YCL066W, YCL067C, YCR097W, YDR103W, YDR146C, YDR461W, YFL026W, YGL089C, YHL025W, YHR084W, YIL015W, YJL157C, YJL176C, YKL178C, YKL209C, YMR043W, YNL145W, YOL004W, YOL051W, YOR212W, YOR290C, YPL016W, YPL187W, YPL240C, YPL256C	BAR1, CLN2, FAR1, GAL11, HSP82, MCM1, MF(ALPHA)1, MF(ALPHA)2, MFA1, MFA2, SIN3, SNF2, SNF5, SNF6, STE12, STE2, STE3, STE4, STE5, STE6, SWI1, SWI3, SWI5, YCL066W, YCL067C, YCR097W				4	1%, 15%, 30%	YDR146C, YHR084W, YOL004W, YOL051W	1	0%, 3%, 8%	YPL256C							5	1%, 19%, 22%	YCL066W, YCL067C, YDR146C, YHR084W, YPL016W	8	3%, 30%, 10%	YCL066W, YDR146C, YFL026W, YGL089C, YIL015W, YKL209C, YPL187W, YPL240C	4	1%, 15%, 23%	YCL067C, YCR097W, YMR043W, YOL004W	3	1%, 11%, 13%	YCL066W, YDR103W, YJL157C	5	1%, 19%, 16%	YDR146C, YHR084W, YJL157C, YOR212W, YPL240C	3	1%, 11%, 13%	YCL067C, YHR084W, YMR043W	10	3%, 38%, 22%	YBR289W, YCL066W, YHL025W, YHR084W, YJL176C, YMR043W, YOL004W, YOL051W, YOR290C, YPL016W	10	3%, 38%, 22%	YBR289W, YCL066W, YHL025W, YHR084W, YJL176C, YMR043W, YOL004W, YOL051W, YOR290C, YPL016W	11	4%, 42%, 11%	YDR461W, YFL026W, YGL089C, YIL015W, YJL157C, YKL178C, YKL209C, YNL145W, YPL187W, YPL240C, YPL256C
34.11.03.01 perception of nutrients and nutritional adaptation	1	0	YHR084W	STE12				1	0%, 100%, 7%	YHR084W										1	0%, 100%, 4%	YHR084W										1	0%, 100%, 3%	YHR084W	1	0%, 100%, 4%	YHR084W	1	0%, 100%, 2%	YHR084W	1	0%, 100%, 2%	YHR084W
34.11.03.07 pheromone response, mating-type determination, sex-specific proteins	26	0.1	YBR289W, YCL066W, YCL067C, YCR097W, YDR103W, YDR146C, YDR461W, YFL026W, YGL089C, YHL025W, YHR084W, YIL015W, YJL157C, YJL176C, YKL178C, YKL209C, YMR043W, YNL145W, YOL004W, YOL051W, YOR212W, YOR290C, YPL016W, YPL187W, YPL240C, YPL256C	BAR1, CLN2, FAR1, GAL11, HSP82, MCM1, MF(ALPHA)1, MF(ALPHA)2, MFA1, MFA2, SIN3, SNF2, SNF5, SNF6, STE12, STE2, STE3, STE4, STE5, STE6, SWI1, SWI3, SWI5, YCL066W, YCL067C, YCR097W				4	1%, 15%, 30%	YDR146C, YHR084W, YOL004W, YOL051W	1	0%, 3%, 8%	YPL256C							5	1%, 19%, 22%	YCL066W, YCL067C, YDR146C, YHR084W, YPL016W	8	3%, 30%, 10%	YCL066W, YDR146C, YFL026W, YGL089C, YIL015W, YKL209C, YPL187W, YPL240C	4	1%, 15%, 23%	YCL067C, YCR097W, YMR043W, YOL004W	3	1%, 11%, 13%	YCL066W, YDR103W, YJL157C	5	1%, 19%, 16%	YDR146C, YHR084W, YJL157C, YOR212W, YPL240C	3	1%, 11%, 13%	YCL067C, YHR084W, YMR043W	10	3%, 38%, 22%	YBR289W, YCL066W, YHL025W, YHR084W, YJL176C, YMR043W, YOL004W, YOL051W, YOR290C, YPL016W	10	3%, 38%, 22%	YBR289W, YCL066W, YHL025W, YHR084W, YJL176C, YMR043W, YOL004W, YOL051W, YOR290C, YPL016W	11	4%, 42%, 11%	YDR461W, YFL026W, YGL089C, YIL015W, YJL157C, YKL178C, YKL209C, YNL145W, YPL187W, YPL240C, YPL256C
40 CELL FATE	6	0.02	YAL040C, YBR160W, YGR059W, YHR206W, YJL157C, YPL256C	CDC28, CLN2, CLN3, FAR1, SKN7, SPR3							1	0%, 16%, 8%	YPL256C																3	1%, 50%, 13%	YAL040C, YBR160W, YJL157C	2	0%, 33%, 6%	YBR160W, YJL157C	1	0%, 16%, 4%	YHR206W	1	0%, 16%, 2%	YHR206W	1	0%, 16%, 2%	YHR206W	3	1%, 50%, 3%	YGR059W, YJL157C, YPL256C
40.01 cell growth / morphogenesis	6	0.02	YAL040C, YBR160W, YGR059W, YHR206W, YJL157C, YPL256C	CDC28, CLN2, CLN3, FAR1, SKN7, SPR3							1	0%, 16%, 8%	YPL256C																3	1%, 50%, 13%	YAL040C, YBR160W, YJL157C	2	0%, 33%, 6%	YBR160W, YJL157C	1	0%, 16%, 4%	YHR206W	1	0%, 16%, 2%	YHR206W	1	0%, 16%, 2%	YHR206W	3	1%, 50%, 3%	YGR059W, YJL157C, YPL256C
42 BIOGENESIS OF CELLULAR COMPONENTS	11	0.04	YGR059W, YIL072W, YJL157C, YJL194W, YJR060W, YKL148C, YLR182W, YLR263W, YNL216W, YNR001C, YPL256C	CBF1, CDC6, CIT1, CLN2, FAR1, HOP1, RAP1, RED1, SPR3, SWI6, YKL148C				2	0%, 18%, 15%	YJR060W, YLR182W	1	0%, 9%, 8%	YPL256C							2	0%, 18%, 9%	YLR182W, YNL216W	2	0%, 18%, 2%	YIL072W, YJL194W	1	0%, 9%, 5%	YNL216W	2	0%, 18%, 8%	YIL072W, YJL157C	4	1%, 36%, 12%	YJL157C, YJL194W, YLR182W, YLR263W				2	0%, 18%, 4%	YLR182W, YNL216W	2	0%, 18%, 4%	YLR182W, YNL216W	5	1%, 45%, 5%	YGR059W, YJL157C, YKL148C, YNR001C, YPL256C	1	0%, 9%, 33%	YLR182W
42.01 cell wall	1	0	YLR182W	SWI6				1	0%, 100%, 7%	YLR182W										1	0%, 100%, 4%	YLR182W										1	0%, 100%, 3%	YLR182W				1	0%, 100%, 2%	YLR182W	1	0%, 100%, 2%	YLR182W				1	0%, 100%, 33%	YLR182W
42.02 eukaryotic plasma membrane	1	0	YJL194W	CDC6																			1	0%, 100%, 1%	YJL194W							1	0%, 100%, 3%	YJL194W
42.04 cytoskeleton	3	0.01	YGR059W, YJL157C, YPL256C	CLN2, FAR1, SPR3							1	0%, 33%, 8%	YPL256C																1	0%, 33%, 4%	YJL157C	1	0%, 33%, 3%	YJL157C										3	1%, 100%, 3%	YGR059W, YJL157C, YPL256C
42.10 nucleus	4	0.01	YIL072W, YJR060W, YLR263W, YNL216W	CBF1, HOP1, RAP1, RED1				1	0%, 25%, 7%	YJR060W										1	0%, 25%, 4%	YNL216W	1	0%, 25%, 1%	YIL072W	1	0%, 25%, 5%	YNL216W	1	0%, 25%, 4%	YIL072W	1	0%, 25%, 3%	YLR263W				1	0%, 25%, 2%	YNL216W	1	0%, 25%, 2%	YNL216W
42.10.03 organization of chromosome structure	3	0.01	YIL072W, YLR263W, YNL216W	HOP1, RAP1, RED1																1	0%, 33%, 4%	YNL216W	1	0%, 33%, 1%	YIL072W	1	0%, 33%, 5%	YNL216W	1	0%, 33%, 4%	YIL072W	1	0%, 33%, 3%	YLR263W				1	0%, 33%, 2%	YNL216W	1	0%, 33%, 2%	YNL216W
42.16 mitochondrion	2	0	YKL148C, YNR001C	CIT1, YKL148C																																								2	0%, 100%, 2%	YKL148C, YNR001C
43 CELL TYPE DIFFERENTIATION	18	0.07	YAL040C, YBR083W, YBR160W, YCR093W, YDR522C, YGR059W, YHR084W, YJL106W, YJL157C, YJR094C, YMR043W, YNR052C, YOL004W, YOL051W, YOR212W, YPL240C, YPL256C, YPR119W	CDC28, CDC39, CLB2, CLN2, CLN3, FAR1, GAL11, HSP82, IME1, IME2, MCM1, POP2, SIN3, SPR3, SPS2, STE12, STE4, TEC1	1	0%, 5%, 10%	YJR094C	4	1%, 22%, 30%	YHR084W, YJR094C, YOL004W, YOL051W	4	1%, 22%, 33%	YBR083W, YJL106W, YJR094C, YPL256C							2	0%, 11%, 9%	YHR084W, YJR094C	2	0%, 11%, 2%	YJR094C, YPL240C	2	0%, 11%, 11%	YMR043W, YOL004W	3	1%, 16%, 13%	YAL040C, YBR160W, YJL157C	6	2%, 33%, 19%	YBR160W, YHR084W, YJL157C, YOR212W, YPL240C, YPR119W	2	0%, 11%, 8%	YHR084W, YMR043W	4	1%, 22%, 9%	YHR084W, YMR043W, YOL004W, YOL051W	4	1%, 22%, 9%	YHR084W, YMR043W, YOL004W, YOL051W	5	1%, 27%, 5%	YGR059W, YJL157C, YJR094C, YPL240C, YPL256C	1	0%, 5%, 33%	YJR094C
43.01 fungal/microorganismic cell type differentiation	18	0.07	YAL040C, YBR083W, YBR160W, YCR093W, YDR522C, YGR059W, YHR084W, YJL106W, YJL157C, YJR094C, YMR043W, YNR052C, YOL004W, YOL051W, YOR212W, YPL240C, YPL256C, YPR119W	CDC28, CDC39, CLB2, CLN2, CLN3, FAR1, GAL11, HSP82, IME1, IME2, MCM1, POP2, SIN3, SPR3, SPS2, STE12, STE4, TEC1	1	0%, 5%, 10%	YJR094C	4	1%, 22%, 30%	YHR084W, YJR094C, YOL004W, YOL051W	4	1%, 22%, 33%	YBR083W, YJL106W, YJR094C, YPL256C							2	0%, 11%, 9%	YHR084W, YJR094C	2	0%, 11%, 2%	YJR094C, YPL240C	2	0%, 11%, 11%	YMR043W, YOL004W	3	1%, 16%, 13%	YAL040C, YBR160W, YJL157C	6	2%, 33%, 19%	YBR160W, YHR084W, YJL157C, YOR212W, YPL240C, YPR119W	2	0%, 11%, 8%	YHR084W, YMR043W	4	1%, 22%, 9%	YHR084W, YMR043W, YOL004W, YOL051W	4	1%, 22%, 9%	YHR084W, YMR043W, YOL004W, YOL051W	5	1%, 27%, 5%	YGR059W, YJL157C, YJR094C, YPL240C, YPL256C	1	0%, 5%, 33%	YJR094C
43.01.03 fungal and other eukaryotic cell type differentiation	18	0.07	YAL040C, YBR083W, YBR160W, YCR093W, YDR522C, YGR059W, YHR084W, YJL106W, YJL157C, YJR094C, YMR043W, YNR052C, YOL004W, YOL051W, YOR212W, YPL240C, YPL256C, YPR119W	CDC28, CDC39, CLB2, CLN2, CLN3, FAR1, GAL11, HSP82, IME1, IME2, MCM1, POP2, SIN3, SPR3, SPS2, STE12, STE4, TEC1	1	0%, 5%, 10%	YJR094C	4	1%, 22%, 30%	YHR084W, YJR094C, YOL004W, YOL051W	4	1%, 22%, 33%	YBR083W, YJL106W, YJR094C, YPL256C							2	0%, 11%, 9%	YHR084W, YJR094C	2	0%, 11%, 2%	YJR094C, YPL240C	2	0%, 11%, 11%	YMR043W, YOL004W	3	1%, 16%, 13%	YAL040C, YBR160W, YJL157C	6	2%, 33%, 19%	YBR160W, YHR084W, YJL157C, YOR212W, YPL240C, YPR119W	2	0%, 11%, 8%	YHR084W, YMR043W	4	1%, 22%, 9%	YHR084W, YMR043W, YOL004W, YOL051W	4	1%, 22%, 9%	YHR084W, YMR043W, YOL004W, YOL051W	5	1%, 27%, 5%	YGR059W, YJL157C, YJR094C, YPL240C, YPL256C	1	0%, 5%, 33%	YJR094C
43.01.03.05 budding, cell polarity and filament formation	10	0.03	YAL040C, YBR083W, YBR160W, YCR093W, YGR059W, YHR084W, YJL157C, YOR212W, YPL256C, YPR119W	CDC28, CDC39, CLB2, CLN2, CLN3, FAR1, SPR3, STE12, STE4, TEC1				1	0%, 10%, 7%	YHR084W	2	0%, 20%, 16%	YBR083W, YPL256C							1	0%, 10%, 4%	YHR084W							3	1%, 30%, 13%	YAL040C, YBR160W, YJL157C	5	1%, 50%, 16%	YBR160W, YHR084W, YJL157C, YOR212W, YPR119W	1	0%, 10%, 4%	YHR084W	1	0%, 10%, 2%	YHR084W	1	0%, 10%, 2%	YHR084W	3	1%, 30%, 3%	YGR059W, YJL157C, YPL256C
43.01.03.09 development of asco- basidio- or zygospore	9	0.03	YDR522C, YGR059W, YJL106W, YJR094C, YMR043W, YNR052C, YOL004W, YOL051W, YPL240C	GAL11, HSP82, IME1, IME2, MCM1, POP2, SIN3, SPR3, SPS2	1	0%, 11%, 10%	YJR094C	3	1%, 33%, 23%	YJR094C, YOL004W, YOL051W	2	0%, 22%, 16%	YJL106W, YJR094C							1	0%, 11%, 4%	YJR094C	2	0%, 22%, 2%	YJR094C, YPL240C	2	0%, 22%, 11%	YMR043W, YOL004W				1	0%, 11%, 3%	YPL240C	1	0%, 11%, 4%	YMR043W	3	1%, 33%, 6%	YMR043W, YOL004W, YOL051W	3	1%, 33%, 6%	YMR043W, YOL004W, YOL051W	3	1%, 33%, 3%	YGR059W, YJR094C, YPL240C	1	0%, 11%, 33%	YJR094C
70 SUBCELLULAR LOCALIZATION	246	0.96	YAL005C, YAL021C, YAL038W, YAL040C, YAR015W, YAR071W, YBL005W, YBL008W, YBL021C, YBL030C, YBL093C, YBL103C, YBR008C, YBR018C, YBR019C, YBR020W, YBR049C, YBR050C, YBR083W, YBR093C, YBR101C, YBR112C, YBR126C, YBR160W, YBR202W, YBR208C, YBR248C, YBR279W, YBR289W, YCL030C, YCL066W, YCL067C, YCR005C, YCR012W, YCR065W, YCR084C, YCR093W, YCR097W, YDL056W, YDL106C, YDL140C, YDL164C, YDL205C, YDL230W, YDR…	ACC1, ACE2, ACO1, ADA2, ADE1, ADE12, ADE17, ADE2, ADE3, ADE4, ADE5,7, ADE6, ADE8, ADH1, ADH2, ANB1, ARG1, ARG3, ARG5,6, ARG8, ARG80, ARG81, BAR1, BAS1, CAD1, CAN1, CAR1, CAR2, CAT2, CAT8, CBF1, CCR4, CDC19, CDC21, CDC28, CDC39, CDC46, CDC47, CDC6, CDC9, CHO1, CHO2, CIT1, CIT2, CKI1, CLB1, CLB2, CLB5, CLB6, CLN1, CLN2, CLN3, COX4, COX6, CRZ1, CTS1, CYC1, CYC7, CYC8, CYT1, DAL2, DAL4, DAL7, DAL80, …	10	3%, 4%, 100%	YBL005W, YGL035C, YGL207W, YJL056C, YJL110C, YJR094C, YKR034W, YLR176C, YNL027W, YPR065W	13	5%, 5%, 100%	YBR049C, YDR146C, YDR207C, YER111C, YGL207W, YHR084W, YJR060W, YJR094C, YLR182W, YNL103W, YOL004W, YOL051W, YPL248C	10	3%, 4%, 83%	YBR083W, YDL140C, YDR207C, YDR225W, YIR017C, YJR094C, YML051W, YNL103W, YOL006C, YPL256C	1	0%, 0%, 100%	YJL110C	1	0%, 0%, 100%	YKR034W	22	8%, 8%, 100%	YBL005W, YCL066W, YCL067C, YDR123C, YDR146C, YER111C, YGL035C, YGL073W, YGR044C, YHR084W, YJL110C, YJR094C, YKR034W, YLR131C, YLR182W, YLR256W, YMR280C, YNL103W, YNL216W, YPL016W, YPL248C, YPR065W	70	27%, 28%, 94%	YAL038W, YBR008C, YBR019C, YBR020W, YBR050C, YBR101C, YBR126C, YBR208C, YCL066W, YCR012W, YDR009W, YDR011W, YDR040C, YDR044W, YDR146C, YDR345C, YDR406W, YDR516C, YEL039C, YEL063C, YEL070W, YER026C, YFL026W, YGL089C, YGR019W, YGR157W, YGR254W, YGR281W, YHL016C, YHR007C, YHR037W, YHR043C, YHR092C, YHR094C, YIL015W, YIL072W, YIL162W, YIR028W, YIR029W, YIR031C, YJL153C, YJL194W, YJL219W, YJR047C, YJR…	17	6%, 6%, 100%	YBR049C, YBR112C, YCL067C, YCR084C, YCR097W, YDR207C, YEL009C, YER040W, YGL013C, YGL035C, YGL207W, YGL209W, YHL027W, YLR256W, YMR043W, YNL216W, YOL004W	23	8%, 9%, 100%	YAL005C, YAL040C, YBR126C, YBR160W, YBR202W, YCL030C, YCL066W, YDR074W, YDR103W, YDR113C, YDR148C, YDR244W, YER070W, YER111C, YFL018C, YGL213C, YGR233C, YHL022C, YIL072W, YJL157C, YKL182W, YLR284C, YNL037C	31	12%, 12%, 100%	YBR160W, YDR074W, YDR146C, YFL018C, YGL205W, YGR098C, YGR108W, YHL022C, YHR084W, YIL066C, YIL125W, YJL157C, YJL194W, YLR044C, YLR131C, YLR182W, YLR263W, YLR274W, YLR329W, YML042W, YML100W, YMR199W, YMR261C, YNL007C, YOR136W, YOR180C, YOR212W, YPL031C, YPL231W, YPL240C, YPR119W	23	8%, 9%, 100%	YBL021C, YBL103C, YBR049C, YCL067C, YCR065W, YCR084C, YDR123C, YDR207C, YDR423C, YFR034C, YGL073W, YGL207W, YGL237C, YHR084W, YHR206W, YKL062W, YKL109W, YMR037C, YMR043W, YOL067C, YOL108C, YOR363C, YPL075W	44	17%, 17%, 100%	YBL021C, YBL093C, YBL103C, YBR112C, YBR279W, YBR289W, YCL066W, YCR084C, YDL056W, YDL106C, YDR043C, YDR123C, YDR176W, YDR207C, YDR448W, YER111C, YFR034C, YGL025C, YGL035C, YGL073W, YGL207W, YGL237C, YHL025W, YHR084W, YHR206W, YIR023W, YJL176C, YKL109W, YKR099W, YLR182W, YML099C, YMR042W, YMR043W, YNL216W, YNL314W, YOL004W, YOL051W, YOL067C, YOL108C, YOR290C, YOR358W, YPL016W, YPL075W, YPL248C	44	17%, 17%, 100%	YBL021C, YBL093C, YBL103C, YBR112C, YBR279W, YBR289W, YCL066W, YCR084C, YDL056W, YDL106C, YDR043C, YDR123C, YDR176W, YDR207C, YDR448W, YER111C, YFR034C, YGL025C, YGL035C, YGL073W, YGL207W, YGL237C, YHL025W, YHR084W, YHR206W, YIR023W, YJL176C, YKL109W, YKR099W, YLR182W, YML099C, YMR042W, YMR043W, YNL216W, YNL314W, YOL004W, YOL051W, YOL067C, YOL108C, YOR290C, YOR358W, YPL016W, YPL075W, YPL248C	91	35%, 36%, 94%	YAL005C, YAL038W, YAR015W, YAR071W, YBL030C, YBL103C, YBR018C, YBR019C, YBR020W, YBR093C, YBR208C, YBR248C, YCL030C, YCR005C, YCR012W, YDL164C, YDL205C, YDL230W, YDR148C, YDR172W, YDR232W, YDR408C, YDR461W, YDR497C, YER026C, YER069W, YFL026W, YGL077C, YGL089C, YGL187C, YGL234W, YGR044C, YGR059W, YGR061C, YGR109C, YGR157W, YGR204W, YGR254W, YHL016C, YHR008C, YHR051W, YHR174W, YIL015W, YIL125W, YIL…	3	1%, 1%, 100%	YER111C, YJR094C, YLR182W
70.01 cell wall	2	0	YBR093C, YLR286C	CTS1, PHO5																																								2	0%, 100%, 2%	YBR093C, YLR286C
70.02 eukaryotic plasma membrane / membrane attached	21	0.08	YDR011W, YDR345C, YDR497C, YEL063C, YFL026W, YGL077C, YGR281W, YHL016C, YHR092C, YHR094C, YIR028W, YJL219W, YKL178C, YKL209C, YKR039W, YMR011W, YOL156W, YOR153W, YOR212W, YOR328W, YOR348C	CAN1, DAL4, DUR3, GAP1, HNM1, HXT1, HXT11, HXT2, HXT3, HXT4, HXT9, ITR1, PDR10, PDR5, PUT4, SNQ2, STE2, STE3, STE4, STE6, YOR1																			17	6%, 80%, 22%	YDR011W, YDR345C, YEL063C, YFL026W, YGR281W, YHL016C, YHR092C, YHR094C, YIR028W, YJL219W, YKL209C, YKR039W, YMR011W, YOL156W, YOR153W, YOR328W, YOR348C							1	0%, 4%, 3%	YOR212W										7	2%, 33%, 7%	YDR497C, YFL026W, YGL077C, YHL016C, YIR028W, YKL178C, YKL209C
70.03 cytoplasm	143	0.55	YAL005C, YAL021C, YAL038W, YAL040C, YAR015W, YBL005W, YBL008W, YBL021C, YBL093C, YBL103C, YBR018C, YBR019C, YBR020W, YBR083W, YBR101C, YBR126C, YBR160W, YBR202W, YBR208C, YBR248C, YCL030C, YCR005C, YCR012W, YCR065W, YCR093W, YDL106C, YDL164C, YDL205C, YDL230W, YDR009W, YDR043C, YDR044W, YDR074W, YDR103W, YDR146C, YDR172W, YDR244W, YDR408C, YDR423C, YDR461W, YDR516C, YEL009C, YEL039C, YEL070W, YER…	ACC1, ACE2, ACO1, ADE1, ADE12, ADE17, ADE2, ADE3, ADE4, ADE5,7, ADE6, ADE8, ADH1, ADH2, ANB1, ARG1, ARG3, ARG81, CAD1, CAR1, CAR2, CAT8, CCR4, CDC19, CDC21, CDC28, CDC39, CDC47, CDC6, CDC9, CHO2, CIT2, CKI1, CLB6, CLN1, CLN2, CLN3, CRZ1, CYC1, CYC7, DAL2, DAL81, DCI1, DOG2, DUR1,2, ECI1, EMI2, ENO1, ENO2, ESP1, FAR1, FAS1, FAS2, FBP1, FES1, FPS1, GAL1, GAL10, GAL3, GAL7, GAL80, GCN4, GCR1, GDH1, …	6	2%, 4%, 60%	YBL005W, YGL035C, YGL207W, YJL056C, YJL110C, YNL027W	6	2%, 4%, 46%	YDR146C, YER111C, YGL207W, YLR182W, YNL103W, YOL004W	5	1%, 3%, 41%	YBR083W, YIR017C, YML051W, YNL103W, YPL256C	1	0%, 0%, 100%	YJL110C				10	3%, 6%, 45%	YBL005W, YDR146C, YER111C, YGL035C, YGR044C, YJL110C, YLR131C, YLR182W, YMR280C, YNL103W	38	14%, 26%, 51%	YAL038W, YBR019C, YBR020W, YBR101C, YBR126C, YBR208C, YCR012W, YDR009W, YDR044W, YDR146C, YDR516C, YEL039C, YEL070W, YGR019W, YGR157W, YGR254W, YGR281W, YHR043C, YIR029W, YJL153C, YJL194W, YJR047C, YJR048W, YJR073C, YKL109W, YKR075C, YLL043W, YLR044C, YLR377C, YMR199W, YMR280C, YMR303C, YNL283C, YOR153W, YOR348C, YOR375C, YPL240C, YPR167C	7	2%, 4%, 41%	YEL009C, YER040W, YGL035C, YGL207W, YGL209W, YHL027W, YOL004W	16	6%, 11%, 69%	YAL005C, YAL040C, YBR126C, YBR160W, YBR202W, YCL030C, YDR074W, YDR103W, YDR244W, YER111C, YFL018C, YGL213C, YGR233C, YJL157C, YKL182W, YLR284C	23	8%, 16%, 74%	YBR160W, YDR074W, YDR146C, YFL018C, YGL205W, YGR098C, YIL066C, YJL157C, YJL194W, YLR044C, YLR131C, YLR182W, YLR263W, YLR329W, YML100W, YMR199W, YMR261C, YNL007C, YOR180C, YOR212W, YPL031C, YPL231W, YPL240C	13	5%, 9%, 56%	YBL021C, YBL103C, YCR065W, YDR423C, YFR034C, YGL207W, YKL062W, YKL109W, YMR037C, YOL067C, YOL108C, YOR363C, YPL075W	19	7%, 13%, 43%	YBL021C, YBL093C, YBL103C, YDL106C, YDR043C, YER111C, YFR034C, YGL035C, YGL207W, YHL025W, YIR023W, YKL109W, YLR182W, YML099C, YOL004W, YOL067C, YOL108C, YOR358W, YPL075W	19	7%, 13%, 43%	YBL021C, YBL093C, YBL103C, YDL106C, YDR043C, YER111C, YFR034C, YGL035C, YGL207W, YHL025W, YIR023W, YKL109W, YLR182W, YML099C, YOL004W, YOL067C, YOL108C, YOR358W, YPL075W	53	20%, 37%, 55%	YAL005C, YAL038W, YAR015W, YBL103C, YBR018C, YBR019C, YBR020W, YBR208C, YBR248C, YCL030C, YCR005C, YCR012W, YDL164C, YDL205C, YDL230W, YDR172W, YDR408C, YDR461W, YGL234W, YGR044C, YGR061C, YGR109C, YGR157W, YGR204W, YGR254W, YHR174W, YIR029W, YJL088W, YJL153C, YJL157C, YJR048W, YJR073C, YKL182W, YLR133W, YLR304C, YLR438W, YML058W-A, YMR120C, YMR199W, YMR300C, YMR303C, YNL102W, YNL220W, YNR016C, Y…	2	0%, 1%, 66%	YER111C, YLR182W
70.04 cytoskeleton	2	0	YGR059W, YPR119W	CLB2, SPR3																												1	0%, 50%, 3%	YPR119W										1	0%, 50%, 1%	YGR059W
70.04.05 microtubule cytoskeleton	1	0	YPR119W	CLB2																												1	0%, 100%, 3%	YPR119W
70.07 endoplasmic reticulum	8	0.03	YDR040C, YER026C, YGR157W, YHR007C, YJR073C, YLR042C, YLR286C, YNR016C	ACC1, CHO1, CHO2, CTS1, ENA1, ERG11, OPI3, YLR042C																			6	2%, 75%, 8%	YDR040C, YER026C, YGR157W, YHR007C, YJR073C, YLR042C																			5	1%, 62%, 5%	YER026C, YGR157W, YJR073C, YLR286C, YNR016C
70.08 Golgi	1	0	YKR039W	GAP1																			1	0%, 100%, 1%	YKR039W
70.10 nucleus	133	0.51	YAL005C, YAL021C, YAL040C, YAR015W, YBL005W, YBL008W, YBL021C, YBL093C, YBL103C, YBR049C, YBR050C, YBR083W, YBR112C, YBR160W, YBR202W, YBR248C, YBR279W, YBR289W, YCL066W, YCL067C, YCR012W, YCR065W, YCR084C, YCR093W, YCR097W, YDL056W, YDL106C, YDL140C, YDL164C, YDL205C, YDR009W, YDR043C, YDR044W, YDR103W, YDR113C, YDR123C, YDR146C, YDR176W, YDR207C, YDR225W, YDR408C, YDR423C, YDR448W, YDR461W, YEL…	ACC1, ACE2, ADA2, ADE1, ADE12, ADE3, ADE8, ARG3, ARG80, ARG81, BAS1, CAD1, CAR1, CAR2, CAT8, CBF1, CCR4, CDC21, CDC28, CDC39, CDC46, CDC47, CDC6, CDC9, CLB1, CLB2, CLB6, CLN1, CLN2, CLN3, CTS1, CYC1, CYC8, DAL80, DAL81, DAL82, DOG2, ESP1, FAR1, GAL11, GAL3, GAL4, GAL80, GCN4, GCR1, GDH1, GLN3, GZF3, HAP4, HAP5, HCM1, HEM13, HEM3, HIR1, HIS7, HOP1, HSF1, HTA1, IME1, INO2, INO4, MBP1, MCM1, MER1, M…	9	3%, 6%, 90%	YBL005W, YGL035C, YGL207W, YJL056C, YJL110C, YJR094C, YKR034W, YLR176C, YPR065W	13	5%, 9%, 100%	YBR049C, YDR146C, YDR207C, YER111C, YGL207W, YHR084W, YJR060W, YJR094C, YLR182W, YNL103W, YOL004W, YOL051W, YPL248C	10	3%, 7%, 83%	YBR083W, YDL140C, YDR207C, YDR225W, YIR017C, YJR094C, YML051W, YNL103W, YOL006C, YPL256C	1	0%, 0%, 100%	YJL110C	1	0%, 0%, 100%	YKR034W	22	8%, 16%, 100%	YBL005W, YCL066W, YCL067C, YDR123C, YDR146C, YER111C, YGL035C, YGL073W, YGR044C, YHR084W, YJL110C, YJR094C, YKR034W, YLR131C, YLR182W, YLR256W, YMR280C, YNL103W, YNL216W, YPL016W, YPL248C, YPR065W	18	7%, 13%, 24%	YBR050C, YCL066W, YCR012W, YDR009W, YDR044W, YDR146C, YHR043C, YIL072W, YJL194W, YJR048W, YJR094C, YKL109W, YKR075C, YLR044C, YMR199W, YMR280C, YOR375C, YPL248C	17	6%, 12%, 100%	YBR049C, YBR112C, YCL067C, YCR084C, YCR097W, YDR207C, YEL009C, YER040W, YGL013C, YGL035C, YGL207W, YGL209W, YHL027W, YLR256W, YMR043W, YNL216W, YOL004W	12	4%, 9%, 52%	YAL005C, YAL040C, YBR160W, YBR202W, YCL066W, YDR103W, YDR113C, YER111C, YGR233C, YHL022C, YIL072W, YJL157C	18	7%, 13%, 58%	YBR160W, YDR146C, YGR098C, YGR108W, YHL022C, YHR084W, YJL157C, YJL194W, YLR044C, YLR131C, YLR182W, YLR263W, YLR274W, YLR329W, YMR199W, YNL007C, YPL031C, YPR119W	23	8%, 17%, 100%	YBL021C, YBL103C, YBR049C, YCL067C, YCR065W, YCR084C, YDR123C, YDR207C, YDR423C, YFR034C, YGL073W, YGL207W, YGL237C, YHR084W, YHR206W, YKL062W, YKL109W, YMR037C, YMR043W, YOL067C, YOL108C, YOR363C, YPL075W	44	17%, 33%, 100%	YBL021C, YBL093C, YBL103C, YBR112C, YBR279W, YBR289W, YCL066W, YCR084C, YDL056W, YDL106C, YDR043C, YDR123C, YDR176W, YDR207C, YDR448W, YER111C, YFR034C, YGL025C, YGL035C, YGL073W, YGL207W, YGL237C, YHL025W, YHR084W, YHR206W, YIR023W, YJL176C, YKL109W, YKR099W, YLR182W, YML099C, YMR042W, YMR043W, YNL216W, YNL314W, YOL004W, YOL051W, YOL067C, YOL108C, YOR290C, YOR358W, YPL016W, YPL075W, YPL248C	44	17%, 33%, 100%	YBL021C, YBL093C, YBL103C, YBR112C, YBR279W, YBR289W, YCL066W, YCR084C, YDL056W, YDL106C, YDR043C, YDR123C, YDR176W, YDR207C, YDR448W, YER111C, YFR034C, YGL025C, YGL035C, YGL073W, YGL207W, YGL237C, YHL025W, YHR084W, YHR206W, YIR023W, YJL176C, YKL109W, YKR099W, YLR182W, YML099C, YMR042W, YMR043W, YNL216W, YNL314W, YOL004W, YOL051W, YOL067C, YOL108C, YOR290C, YOR358W, YPL016W, YPL075W, YPL248C	26	10%, 19%, 27%	YAL005C, YAR015W, YBL103C, YBR248C, YCR012W, YDL164C, YDL205C, YDR408C, YDR461W, YGR044C, YGR109C, YGR204W, YJL088W, YJL157C, YJR048W, YJR094C, YLR286C, YLR438W, YMR199W, YNL102W, YNL220W, YNR016C, YOR074C, YOR375C, YPL111W, YPL256C	3	1%, 2%, 100%	YER111C, YJR094C, YLR182W
70.10.03 chromosome	2	0	YDR225W, YLR263W	HTA1, RED1							1	0%, 50%, 8%	YDR225W																			1	0%, 50%, 3%	YLR263W
70.10.04 centromere / kinetochore	2	0	YBL008W, YJR060W	CBF1, HIR1				1	0%, 50%, 7%	YJR060W
70.10.05 nuclear membrane	3	0.01	YDR423C, YLR286C, YNR016C	ACC1, CAD1, CTS1																															1	0%, 33%, 4%	YDR423C							2	0%, 66%, 2%	YLR286C, YNR016C
70.10.06 nuclear matrix	8	0.03	YAL021C, YBL008W, YBL021C, YBL093C, YBL103C, YBR049C, YBR083W, YBR112C	CCR4, CYC8, HIR1, REB1, ROX3, RTG3, TEC1, YBL021C				1	0%, 12%, 7%	YBR049C	1	0%, 12%, 8%	YBR083W													2	0%, 25%, 11%	YBR049C, YBR112C							3	1%, 37%, 13%	YBL021C, YBL103C, YBR049C	4	1%, 50%, 9%	YBL021C, YBL093C, YBL103C, YBR112C	4	1%, 50%, 9%	YBL021C, YBL093C, YBL103C, YBR112C	1	0%, 12%, 1%	YBL103C
70.10.07 nucleolus	2	0	YKR099W, YOL006C	BAS1, TOP1							1	0%, 50%, 8%	YOL006C																									1	0%, 50%, 2%	YKR099W	1	0%, 50%, 2%	YKR099W
70.16 mitochondrion	49	0.19	YBL030C, YCR005C, YDL140C, YDL164C, YDL230W, YDR011W, YDR074W, YDR148C, YDR232W, YEL039C, YEL063C, YER026C, YER069W, YFL018C, YGL073W, YGL187C, YGR098C, YHR008C, YHR037W, YHR051W, YIL066C, YIL125W, YIL162W, YJL166W, YJR010W, YJR048W, YJR060W, YJR073C, YKL141W, YKL148C, YKL182W, YLR142W, YLR304C, YML042W, YML091C, YNL037C, YNL102W, YNR001C, YNR016C, YNR052C, YOL004W, YOL140W, YOR065W, YOR136W, YOR…	ACC1, ACO1, ARG5,6, ARG8, CAN1, CAT2, CBF1, CDC9, CHO1, CIT1, CIT2, CLB5, COX4, COX6, CYC1, CYC7, CYT1, ESP1, FAS1, FAS2, HEM1, HSF1, IDH1, IDH2, KGD1, KGD2, LPD1, MET3, MOT1, OPI3, PDR5, PET9, POL1, POP2, PTP1, PUT1, PUT2, QCR2, QCR8, RNR3, RPM2, RPO21, SDH3, SIN3, SNQ2, SOD2, SUC2, TPS2, YKL148C				2	0%, 4%, 15%	YJR060W, YOL004W	1	0%, 2%, 8%	YDL140C							1	0%, 2%, 4%	YGL073W	10	3%, 20%, 13%	YDR011W, YEL039C, YEL063C, YER026C, YHR037W, YIL162W, YJR048W, YJR073C, YLR142W, YOR153W	1	0%, 2%, 5%	YOL004W	5	1%, 10%, 21%	YDR074W, YDR148C, YFL018C, YKL182W, YNL037C	8	3%, 16%, 25%	YDR074W, YFL018C, YGR098C, YIL066C, YIL125W, YML042W, YOR136W, YPL231W	1	0%, 2%, 4%	YGL073W	2	0%, 4%, 4%	YGL073W, YOL004W	2	0%, 4%, 4%	YGL073W, YOL004W	31	12%, 63%, 32%	YBL030C, YCR005C, YDL164C, YDL230W, YDR148C, YDR232W, YER026C, YER069W, YGL187C, YHR008C, YHR051W, YIL125W, YIL162W, YJL166W, YJR048W, YJR073C, YKL141W, YKL148C, YKL182W, YLR304C, YML091C, YNL037C, YNL102W, YNR001C, YNR016C, YOL140W, YOR065W, YOR136W, YPL231W, YPR120C, YPR191W
70.16.05 mitochondrial inner membrane	8	0.03	YBL030C, YGL187C, YHR051W, YJL166W, YKL141W, YKL148C, YOR065W, YPR191W	COX4, COX6, CYT1, PET9, QCR2, QCR8, SDH3, YKL148C																																								8	3%, 100%, 8%	YBL030C, YGL187C, YHR051W, YJL166W, YKL141W, YKL148C, YOR065W, YPR191W
70.16.07 mitochondrial matrix	4	0.01	YDR148C, YFL018C, YHR008C, YLR304C	ACO1, KGD2, LPD1, SOD2																									2	0%, 50%, 8%	YDR148C, YFL018C	1	0%, 25%, 3%	YFL018C										3	1%, 75%, 3%	YDR148C, YHR008C, YLR304C
70.19 peroxisome	7	0.02	YCR005C, YDR244W, YGL205W, YIR031C, YLR284C, YML042W, YOR180C	CAT2, CIT2, DAL7, DCI1, ECI1, PEX5, POX1																			1	0%, 14%, 1%	YIR031C				2	0%, 28%, 8%	YDR244W, YLR284C	3	1%, 42%, 9%	YGL205W, YML042W, YOR180C										2	0%, 28%, 2%	YCR005C, YIR031C
70.25 vacuole or lysosome	15	0.05	YAR071W, YBR008C, YBR093C, YDR225W, YDR345C, YDR497C, YEL063C, YFL026W, YIL015W, YJR073C, YKL209C, YKR039W, YLL043W, YLR286C, YMR011W	BAR1, CAN1, CTS1, FLR1, FPS1, GAP1, HTA1, HXT2, HXT3, ITR1, OPI3, PHO11, PHO5, STE2, STE6							1	0%, 6%, 8%	YDR225W										10	3%, 66%, 13%	YBR008C, YDR345C, YEL063C, YFL026W, YIL015W, YJR073C, YKL209C, YKR039W, YLL043W, YMR011W																			8	3%, 53%, 8%	YAR071W, YBR093C, YDR497C, YFL026W, YIL015W, YJR073C, YKL209C, YLR286C
70.27 extracellular / secretion proteins	9	0.03	YAR071W, YBR093C, YDR461W, YGL089C, YIL015W, YIL162W, YLR286C, YNL145W, YPL187W	BAR1, CTS1, MF(ALPHA)1, MF(ALPHA)2, MFA1, MFA2, PHO11, PHO5, SUC2																			4	1%, 44%, 5%	YGL089C, YIL015W, YIL162W, YPL187W																			9	3%, 100%, 9%	YAR071W, YBR093C, YDR461W, YGL089C, YIL015W, YIL162W, YLR286C, YNL145W, YPL187W
70.29 bud / growth tip	3	0.01	YGL077C, YLR131C, YMR042W	ACE2, ARG80, HNM1																1	0%, 33%, 4%	YLR131C										1	0%, 33%, 3%	YLR131C				1	0%, 33%, 2%	YMR042W	1	0%, 33%, 2%	YMR042W	1	0%, 33%, 1%	YGL077C
99 UNCLASSIFIED PROTEINS	2	0	YKR075C, YLR042C	YKR075C, YLR042C																			2	0%, 100%, 2%	YKR075C, YLR042C
[truncated: 33 more columns]

## Sheet: Genes by positions
Motif	Position	Number of genes	Genes (Standard names)
II.1	10
	II.1a	10	YBL005W, YGL035C, YGL207W, YJL056C, YJL110C, YJR094C, YKR034W, YLR176C, YNL027W, YPR065W	CRZ1, DAL80, GZF3, IME1, MIG1, PDR3, RFX1, ROX1, SPT16, ZAP1
II.2	14
	II.2a	13	YBR049C, YDR146C, YDR207C, YER111C, YGL207W, YHR084W, YJR060W, YJR094C, YLR182W, YNL103W, YOL004W, YOL051W, YPL248C	CBF1, GAL11, GAL4, IME1, MET4, REB1, SIN3, SPT16, STE12, SWI4, SWI5, SWI6, UME6
	II.2b	12	YBR083W, YDL127W, YDL140C, YDR207C, YDR225W, YIR017C, YJL106W, YJR094C, YML051W, YNL103W, YOL006C, YPL256C	CLN2, GAL80, HTA1, IME1, IME2, MET28, MET4, PCL2, RPO21, TEC1, TOP1, UME6
II.3	0
II.4	1
	II.4a	1	YJL110C	GZF3
	II.4b	1	YKR034W	DAL80
III.1	96
	III.1a	22	YBL005W, YCL066W, YCL067C, YDR123C, YDR146C, YER111C, YGL035C, YGL073W, YGR044C, YHR084W, YJL110C, YJR094C, YKR034W, YLR131C, YLR182W, YLR256W, YMR280C, YNL103W, YNL216W, YPL016W, YPL248C, YPR065W	ACE2, CAT8, DAL80, GAL4, GZF3, HSF1, IME1, INO2, MET4, MIG1, PDR3, RAP1, RME1, ROX1, STE12, SWI1, SWI4, SWI5, SWI6, YCL066W, YCL067C, YLR256W
	III.1b	74	STA1, STA2, YAL038W, YBR008C, YBR019C, YBR020W, YBR050C, YBR101C, YBR126C, YBR208C, YCL066W, YCR012W, YDR009W, YDR011W, YDR040C, YDR044W, YDR146C, YDR345C, YDR406W, YDR516C, YEL039C, YEL063C, YEL070W, YER026C, YFL026W, YFL054C, YGL089C, YGR019W, YGR157W, YGR254W, YGR281W, YHL016C, YHR007C, YHR037W, YHR043C, YHR092C, YHR094C, YIL015W, YIL072W, YIL162W, YIR028W, YIR029W, YIR031C, YIR032C, YJL153C, …	ADH2, ANB1, BAR1, CAN1, CAT8, CDC19, CDC6, CHO1, CHO2, CLN1, CYC1, CYC7, DAL2, DAL3, DAL4, DAL7, DOG2, DUR1,2, DUR3, EMI2, ENA1, ENO1, ERG11, FBP1, FES1, FLR1, FPS1, GAL1, GAL10, GAL3, GAL4, GAP1, GDH1, HAP4, HEM13, HOP1, HSP82, HXT1, HXT11, HXT2, HXT3, HXT4, HXT9, IME1, INO1, MET16, MF(ALPHA)1, MF(ALPHA)2, OPI3, PDC1, PDR10, PDR15, PDR5, PGK1, PUT1, PUT2, PUT4, REG2, SNQ2, STA1, STA2, STE2, STE6…
	III.1c	17	YBR049C, YBR112C, YCL067C, YCR084C, YCR097W, YDR207C, YEL009C, YER040W, YGL013C, YGL035C, YGL207W, YGL209W, YHL027W, YLR256W, YMR043W, YNL216W, YOL004W	CYC8, GCN4, GLN3, MCM1, MIG1, MIG2, PDR1, RAP1, REB1, RIM101, SIN3, SPT16, TUP1, UME6, YCL067C, YCR097W, YLR256W
III.2	48
	III.2a	23	YAL005C, YAL040C, YBR126C, YBR160W, YBR202W, YCL030C, YCL066W, YDR074W, YDR103W, YDR113C, YDR148C, YDR244W, YER070W, YER111C, YFL018C, YGL213C, YGR233C, YHL022C, YIL072W, YJL157C, YKL182W, YLR284C, YNL037C	CDC28, CDC47, CLN3, ECI1, FAR1, FAS1, HIS4, HOP1, IDH1, KGD2, LPD1, PDS1, PEX5, PHO81, RNR1, SKI8, SPO11, SSA1, STE5, SWI4, TPS1, TPS2, YCL066W
	III.2b	31	YBR160W, YDR074W, YDR146C, YFL018C, YGL205W, YGR098C, YGR108W, YHL022C, YHR084W, YIL066C, YIL125W, YJL157C, YJL194W, YLR044C, YLR131C, YLR182W, YLR263W, YLR274W, YLR329W, YML042W, YML100W, YMR199W, YMR261C, YNL007C, YOR136W, YOR180C, YOR212W, YPL031C, YPL231W, YPL240C, YPR119W	ACE2, CAT2, CDC28, CDC46, CDC6, CLB1, CLB2, CLN1, DCI1, ESP1, FAR1, FAS2, HSP82, IDH2, KGD1, LPD1, PDC1, PHO85, POX1, REC102, RED1, RNR3, SIS1, SPO11, STE12, STE4, SWI5, SWI6, TPS2, TPS3, YML100W
	III.2c	23	YBL021C, YBL103C, YBR049C, YCL067C, YCR065W, YCR084C, YDR123C, YDR207C, YDR423C, YFR034C, YGL073W, YGL207W, YGL237C, YHR084W, YHR206W, YKL062W, YKL109W, YMR037C, YMR043W, YOL067C, YOL108C, YOR363C, YPL075W	CAD1, GCR1, HAP4, HCM1, HSF1, INO2, INO4, MCM1, MSN2, MSN4, PHO4, PIP2, REB1, RTG1, RTG3, SKN7, SPT16, STE12, TUP1, UME6, YBL021C, YCL067C, YGL237C
III.3	288
	III.3a	44	YBL021C, YBL093C, YBL103C, YBR112C, YBR279W, YBR289W, YCL066W, YCR084C, YDL056W, YDL106C, YDR043C, YDR123C, YDR176W, YDR207C, YDR448W, YER111C, YFR034C, YGL025C, YGL035C, YGL073W, YGL207W, YGL237C, YHL025W, YHR084W, YHR206W, YIR023W, YJL176C, YKL109W, YKR099W, YLR182W, YML099C, YMR042W, YMR043W, YNL216W, YNL314W, YOL004W, YOL051W, YOL067C, YOL108C, YOR290C, YOR358W, YPL016W, YPL075W, YPL248C	ADA2, ARG80, ARG81, BAS1, CYC8, DAL81, DAL82, GAL11, GAL4, GCR1, HAP4, HAP5, HSF1, INO2, INO4, MBP1, MCM1, MIG1, NGG1, NRG1, PAF1, PGD1, PHO2, PHO4, RAP1, ROX3, RTG1, RTG3, SIN3, SKN7, SNF2, SNF5, SNF6, SPT16, STE12, SWI1, SWI3, SWI4, SWI6, TUP1, UME6, YBL021C, YCL066W, YGL237C
	III.3b	44	YBL021C, YBL093C, YBL103C, YBR112C, YBR279W, YBR289W, YCL066W, YCR084C, YDL056W, YDL106C, YDR043C, YDR123C, YDR176W, YDR207C, YDR448W, YER111C, YFR034C, YGL025C, YGL035C, YGL073W, YGL207W, YGL237C, YHL025W, YHR084W, YHR206W, YIR023W, YJL176C, YKL109W, YKR099W, YLR182W, YML099C, YMR042W, YMR043W, YNL216W, YNL314W, YOL004W, YOL051W, YOL067C, YOL108C, YOR290C, YOR358W, YPL016W, YPL075W, YPL248C	ADA2, ARG80, ARG81, BAS1, CYC8, DAL81, DAL82, GAL11, GAL4, GCR1, HAP4, HAP5, HSF1, INO2, INO4, MBP1, MCM1, MIG1, NGG1, NRG1, PAF1, PGD1, PHO2, PHO4, RAP1, ROX3, RTG1, RTG3, SIN3, SKN7, SNF2, SNF5, SNF6, SPT16, STE12, SWI1, SWI3, SWI4, SWI6, TUP1, UME6, YBL021C, YCL066W, YGL237C
	III.3c	96	STA1, STA2, YAL005C, YAL038W, YAR015W, YAR071W, YBL030C, YBL103C, YBR018C, YBR019C, YBR020W, YBR093C, YBR208C, YBR248C, YCL030C, YCR005C, YCR012W, YDL164C, YDL205C, YDL230W, YDR148C, YDR172W, YDR232W, YDR408C, YDR461W, YDR497C, YER026C, YER069W, YFL026W, YGL077C, YGL089C, YGL187C, YGL234W, YGR044C, YGR059W, YGR061C, YGR109C, YGR157W, YGR204W, YGR254W, YHL016C, YHR008C, YHR051W, YHR174W, YIL015W, …	ACC1, ACO1, ADE1, ADE12, ADE13, ADE17, ADE2, ADE3, ADE4, ADE5,7, ADE6, ADE8, ADH1, ADH2, ARG1, ARG3, ARG5,6, ARG8, BAR1, CAR1, CAR2, CDC19, CDC21, CDC9, CHO1, CHO2, CIT1, CIT2, CKI1, CLB5, CLB6, CLN1, CLN2, COX4, COX6, CTS1, CYC1, CYT1, DAL1, DAL2, DAL4, DAL7, DUR1,2, DUR3, ENO1, ENO2, FAR1, FAS1, FAS2, GAL1, GAL10, GAL7, GDH1, HEM1, HEM3, HIS4, HIS7, HNM1, HSP82, HUG1, IDH1, IDH2, IME1, INO1, IT…
III.4	3
	III.4a	3	YER111C, YJR094C, YLR182W	IME1, SWI4, SWI6
	III.4b	2	YJL106W, YPL256C	CLN2, IME2
	III.4c	2	YGL207W, YHL027W	RIM101, SPT16
III.5	23
	III.5a	5	YDR207C, YHR084W, YJR060W, YNL103W, YOL004W	CBF1, MET4, SIN3, STE12, UME6
	III.5b	5	YBR083W, YDR207C, YIR017C, YJR094C, YNL103W	IME1, MET28, MET4, TEC1, UME6
	III.5c	16	YDR522C, YGR044C, YHL022C, YHR014W, YIL015W, YIL072W, YJL106W, YJL153C, YJR010W, YKL001C, YLR303W, YMR133W, YNL210W, YNL277W, YOR077W, YPR167C	BAR1, HOP1, IME2, INO1, MER1, MET14, MET16, MET17, MET2, MET3, REC114, RME1, RTS2, SPO11, SPO13, SPS2
III.6	0
III.7	1
	III.7a	1	YJR060W	CBF1
	III.7b	1	YNL103W	MET4
	III.7c	1	YIR017C	MET28
III.8	20
	III.8a	15	YAL021C, YAL040C, YBL008W, YBL021C, YBL093C, YBL103C, YBR049C, YBR126C, YBR160W, YBR289W, YCL066W, YDR148C, YDR176W, YDR207C, YML099C	ARG81, CCR4, CDC28, CLN3, HIR1, KGD2, NGG1, REB1, ROX3, RTG3, SNF5, TPS1, UME6, YBL021C, YCL066W
	III.8b	16	YBR160W, YBR289W, YCR093W, YDL106C, YDR074W, YDR448W, YFL018C, YGL025C, YGL237C, YHR084W, YJL157C, YJL176C, YLR176C, YML099C, YMR042W, YOL067C	ADA2, ARG80, ARG81, CDC28, CDC39, FAR1, LPD1, PGD1, PHO2, RFX1, RTG1, SNF5, STE12, SWI3, TPS2, YGL237C
	III.8c	17	YDR146C, YEL009C, YIL125W, YJL157C, YJL176C, YML100W, YMR042W, YMR043W, YMR199W, YMR261C, YNR052C, YOL051W, YOL108C, YOR290C, YOR358W, YPL082C, YPL256C	ARG80, CLN1, CLN2, FAR1, GAL11, GCN4, HAP5, INO4, KGD1, MCM1, MOT1, POP2, SNF2, SWI3, SWI5, TPS3, YML100W
